# Supplementary material for: Identifying Candidate Genes for Enhancing Grain Zn Concentration in Wheat
Source: Front Plant Sci. 2018 Sep 10;9:1313. doi: 10.3389/fpls.2018.01313 (PMC6143079; doi:10.3389/fpls.2018.01313)
Supplement: Supplementary file 3 [file Table_1.xlsx]

## Sheet: Zn_Complete_panel
Table S1 : Phenotypic data of for grain Zinc concentration values among three years (2015/2016/2017) and BLUE for 369 European wheat genotypes (Complete panel).
Wheat Type	Genotype ID	Zn_2015	Zn_2016	Zn_2017	Zn_BLUE
Winter wheat	1	36.03	50.8	33.84	40.22
Winter wheat	2	29.84	42.8	31.03	34.56
Winter wheat	3	41.63	41.9	34.82	39.45
Winter wheat	4	43.76	41	40.89	41.88
Winter wheat	5	36.89	33.9	41.3	37.36
Winter wheat	6	32.51	28.7	28.41	29.87
Winter wheat	7	39.81	31.1	23.51	31.47
Winter wheat	8	34.01	33.5	35.69	34.4
Winter wheat	9	38.47	31.1	34.78	34.78
Winter wheat	10	38.12	30.9	30.42	33.15
Winter wheat	11	28.64	30.5	34.76	31.3
Winter wheat	12	32.7	35.5	35.82	34.67
Winter wheat	13	36.25	33.8	32.01	34.02
Winter wheat	14	37.7	40.8	36.92	38.47
Winter wheat	15	37.48	38.9	37.21	37.86
Winter wheat	16	35.03	39.1	34.38	36.17
Winter wheat	17	38.53	38.5	31.4	36.15
Winter wheat	18	47.37	45.6	45.19	46.05
Winter wheat	19	31.71	42.3	31.49	35.17
Winter wheat	20	36.55	39.2	31.26	35.67
Winter wheat	21	30.26	30.3	23.94	28.17
Winter wheat	22	39.64	43.2	29.74	37.53
Winter wheat	23	36.8	35.3	26.91	33
Winter wheat	24	32.83	37	30.27	33.37
Winter wheat	25	28.38	27.4	31.17	28.98
Winter wheat	26	32.44	35.4	28.34	32.06
Winter wheat	27	35.73	35.1	27.91	32.91
Winter wheat	28	32.78	34.7	28.19	31.89
Winter wheat	29	33.85	35.4	27.01	32.09
Winter wheat	30	33.67	34.6	26.95	31.74
Winter wheat	31	35.8	40	32.86	36.22
Winter wheat	32	40.17	39.1	42.98	40.75
Winter wheat	33	42.42	38.7	36.52	39.22
Winter wheat	34	38.14	37.6	36.16	37.3
Winter wheat	35	38.33	*	27.772	34.07
Winter wheat	36	34.7	30.2	25.73	30.21
Winter wheat	37	36.06	37.9	33.54	35.83
Winter wheat	38	32.49	43.6	25.52	33.87
Winter wheat	39	36.96	58.8	31.49	42.42
Winter wheat	40	32.5	47.3	26.64	35.48
Winter wheat	41	34.16	42.7	27.05	34.64
Winter wheat	42	36.09	43.3	24.98	34.79
Winter wheat	43	39.5	39.2	28.8	35.83
Winter wheat	44	39.02	35.1	35.21	36.44
Winter wheat	45	35.28	31.7	27.46	31.48
Winter wheat	46	35.82	32.6	25.43	31.29
Winter wheat	47	46.43	33.5	34.93	38.29
Winter wheat	48	41.69	43.7	28.66	38.02
Winter wheat	49	39.43	34.3	38.73	37.49
Winter wheat	50	35.92	34.2	30.41	33.51
Winter wheat	51	39.56	25.2	28.11	30.96
Winter wheat	52	35.66	35.5	31.83	34.33
Winter wheat	53	50.1	35.1	31.69	38.96
Winter wheat	54	41.49	40	31.06	37.52
Winter wheat	55	31.81	33	28.92	31.24
Winter wheat	56	35.09	33.3	32.61	33.66
Winter wheat	57	39.54	31.9	32.8	34.75
Winter wheat	58	40.76	39.8	32.99	37.85
Winter wheat	59	36.65	35.8	26.19	32.88
Winter wheat	60	48.28	43.2	41.22	44.23
Winter wheat	61	33.73	38.2	28.23	33.39
Winter wheat	62	41.19	43.2	37.94	40.78
Winter wheat	63	36.24	33.4	27.93	32.53
Winter wheat	64	29.38	27.2	34.79	30.46
Winter wheat	65	37.57	39.4	33.38	36.78
Winter wheat	66	34.15	43	32.65	36.6
Winter wheat	67	36.35	33.4	32.7	34.15
Winter wheat	68	34.04	39	32.46	35.17
Winter wheat	69	33.85	36.8	34.9	35.18
Winter wheat	70	39.69	38.7	40.29	39.56
Winter wheat	71	32.85	25.3	35.6	31.25
Winter wheat	72	39.03	29	33.06	33.69
Winter wheat	73	34.47	30.9	26.8	30.72
Winter wheat	74	38.41	37.9	30.18	35.5
Winter wheat	75	31.56	33.9	27.94	31.13
Winter wheat	76	35.83	29.8	23.46	29.7
Winter wheat	77	42.36	26	28.26	32.21
Winter wheat	78	34.47	40.1	25.85	33.47
Winter wheat	79	37.14	41.8	30.27	36.4
Winter wheat	80	35.56	46.2	29.14	36.97
Winter wheat	81	34.96	58.9	35.66	43.17
Winter wheat	82	38.72	41.9	30.35	36.99
Winter wheat	83	32.83	38.3	34.78	35.3
Winter wheat	84	37.51	35.6	33.75	35.62
Winter wheat	85	27.74	30	25.07	27.6
Winter wheat	86	30.67	40.2	29.18	33.35
Winter wheat	87	32.05	33.3	28.72	31.35
Winter wheat	88	30.77	41	26.06	32.61
Winter wheat	89	30.45	27.2	24.91	27.52
Winter wheat	90	33.06	31.7	25.21	29.99
Winter wheat	91	35.68	29.8	25.43	30.3
Winter wheat	92	32.09	37.4	25.48	31.65
Winter wheat	93	31.32	36.8	27.12	31.75
Winter wheat	94	29.46	35.7	28.83	31.33
Winter wheat	95	31.13	37	29.48	32.54
Winter wheat	96	31.45	35.5	21.81	29.59
Winter wheat	97	28.34	25.8	21	25.05
Winter wheat	98	30.09	34.9	20.56	28.52
Winter wheat	99	32.07	39.9	26.48	32.82
Winter wheat	100	33.05	39.6	26.04	32.9
Winter wheat	101	35.59	40.9	27.69	34.73
Winter wheat	102	33.05	50.4	34.96	39.47
Winter wheat	103	34.6	43	31.71	36.44
Winter wheat	104	30.98	33.2	27.82	30.67
Winter wheat	105	37.5	42.2	25.31	35
Winter wheat	106	34.45	29.3	25.76	29.84
Winter wheat	107	31.33	*	*	29.07
Winter wheat	108	30.66	33.9	24.15	29.57
Winter wheat	109	33.38	39.4	27.66	33.48
Winter wheat	110	32.36	35.5	30.02	32.63
Winter wheat	111	32.32	28.5	32.12	30.98
Winter wheat	112	33.29	31.9	31.36	32.18
Winter wheat	113	37.62	31.8	31.33	33.58
Winter wheat	114	33.99	29.3	29.29	30.86
Winter wheat	115	31.84	33.9	36.55	34.1
Winter wheat	116	32.26	33.5	33.94	33.24
Winter wheat	117	35.07	25.5	26	28.86
Winter wheat	118	33.59	31.9	24.18	29.89
Winter wheat	119	35.38	44.4	28.51	36.09
Winter wheat	120	32.47	42	21.38	31.95
Winter wheat	121	31.85	39.8	22	31.21
Winter wheat	122	34.07	43	25.49	34.19
Winter wheat	123	34.67	31.1	24.97	30.24
Winter wheat	124	29.3	39.4	28.46	32.39
Winter wheat	125	33.48	35.1	32.16	33.58
Winter wheat	126	34.46	32.4	26.77	31.21
Winter wheat	127	35.98	38.2	31.2	35.13
Winter wheat	128	30.54	33.1	28.94	30.86
Winter wheat	129	32.56	31.4	25.99	29.98
Winter wheat	130	35.07	28.3	29.54	30.97
Winter wheat	131	33.93	28	25.81	29.24
Winter wheat	132	25.07	31.4	21.95	26.14
Winter wheat	133	33.38	34.4	30.73	32.84
Winter wheat	134	30.56	28.7	26.99	28.75
Winter wheat	135	31.6	37.5	25.99	31.7
Winter wheat	136	35.26	38.7	33.96	35.97
Winter wheat	137	34.11	27.9	26.49	29.5
Winter wheat	138	*	35.4	*	33.36
Winter wheat	139	32.27	28.4	25.82	28.83
Winter wheat	140	38.12	45.6	36	39.91
Winter wheat	141	29.07	38.8	22.9	30.26
Winter wheat	142	29.52	42.1	23.22	31.61
Winter wheat	143	34.41	38	31.69	34.7
Winter wheat	144	32.59	37.1	26.01	31.9
Winter wheat	145	36.35	35.1	30.56	34
Winter wheat	146	39.02	33.9	51.24	41.39
Winter wheat	147	29.21	29.7	22.79	27.23
Winter wheat	148	34.58	33.8	32.18	33.52
Winter wheat	149	29.02	37.1	44.53	36.88
Winter wheat	150	36.15	45.8	45.93	42.63
Winter wheat	151	39.01	29.2	42.89	37.03
Winter wheat	152	43.59	36.9	40.44	40.31
Winter wheat	153	34.57	35.1	30.19	33.29
Winter wheat	154	*	35.1	60.09	47.59
Winter wheat	155	37.24	39.5	36.16	37.63
Winter wheat	156	46.14	40.8	41.37	42.77
Winter wheat	157	47.67	46	49.89	47.85
Winter wheat	158	34.58	34.1	37.17	35.28
Winter wheat	159	40.71	51.6	35.98	42.77
Winter wheat	160	42.73	40	29.78	37.5
Winter wheat	161	41.57	49.5	26.75	39.27
Winter wheat	162	37.63	46.7	34.31	39.55
Winter wheat	163	43.29	45.9	32	40.4
Winter wheat	164	31.66	37.8	26.66	32.04
Winter wheat	165	40.33	34.2	29.87	34.8
Winter wheat	166	31.83	30.9	27.24	29.99
Winter wheat	167	37.12	36.2	30.62	34.64
Winter wheat	168	44.77	35.8	37.56	39.38
Winter wheat	169	35.44	31.2	28.11	31.58
Winter wheat	170	36.67	30.5	30.67	32.61
Winter wheat	171	31.62	28.4	27.54	29.19
Winter wheat	172	35.96	35.5	24.57	32.01
Winter wheat	173	31.32	34.3	23.39	29.67
Winter wheat	174	39.21	34.3	32.99	35.5
Winter wheat	175	33.45	31.6	21.71	28.92
Winter wheat	176	33.86	34.6	29.39	32.62
Winter wheat	177	35.04	28.8	36.13	33.32
Winter wheat	178	31.68	26.2	23.47	27.11
Winter wheat	179	35.33	37.6	26.3	33.08
Winter wheat	180	*	42.2	23.64	27.95
Winter wheat	181	35.25	36	30.37	33.87
Winter wheat	182	47.21	44.6	35.92	42.58
Winter wheat	183	34.99	35.8	28.59	33.13
Winter wheat	184	33.6	29	28.98	30.53
Winter wheat	185	33.44	32	28.75	31.4
Winter wheat	186	34.2	29	33.37	32.19
Winter wheat	187	39.62	30.9	32.23	34.25
Winter wheat	188	*	40.3	*	38.34
Winter wheat	189	32.84	32.8	27.7	31.12
Winter wheat	190	51.14	49.9	44.31	48.45
Winter wheat	191	47.69	40.2	41.37	43.09
Winter wheat	192	46.4	31.9	36.46	38.25
Winter wheat	193	35.81	30.7	30.26	32.25
Winter wheat	194	34.58	29.9	34.78	33.09
Winter wheat	195	33.58	32.8	29.07	31.82
Winter wheat	196	43.75	39.5	41.6	41.61
Winter wheat	197	39.02	39.9	34.21	37.71
Winter wheat	198	34.43	34.1	33.58	34.03
Winter wheat	199	37.13	32.9	28.2	32.74
Winter wheat	200	41.07	39.7	29.38	36.72
Winter wheat	201	35.43	36.4	29.02	33.62
Winter wheat	202	32.96	38	26.53	32.5
Winter wheat	203	40.74	42.4	28.6	37.25
Winter wheat	204	35.2	37.1	30.79	34.36
Winter wheat	205	33.79	42.8	31.71	36.1
Winter wheat	206	41.53	33.2	34.44	36.39
Winter wheat	207	*	33.4	33.22	37.54
Winter wheat	208	34.7	30	34.23	32.98
Winter wheat	209	39.34	37	30.87	35.74
Winter wheat	210	29.23	31.1	36.28	32.2
Winter wheat	211	29.13	27.1	38.1	31.44
Winter wheat	212	32.42	33	38.81	34.74
Winter wheat	213	33.53	39.1	33.56	35.4
Winter wheat	214	38.29	42.4	26.6	35.76
Winter wheat	215	39.53	39.4	30.03	36.32
Winter wheat	216	29.28	31.7	32.29	31.09
Winter wheat	217	32.69	30.5	30.14	31.11
Winter wheat	218	35.08	30.5	25.3	30.29
Winter wheat	219	39.44	28.3	35.38	34.37
Winter wheat	220	35.77	29.9	50.72	38.8
Winter wheat	221	37.08	37.5	30.68	35.09
Winter wheat	222	35.15	36.3	32.57	34.67
Winter wheat	223	40.46	33.1	29.4	34.32
Winter wheat	224	35.83	30	30.12	31.98
Winter wheat	225	33.47	33.3	46.67	37.81
Winter wheat	226	32.78	29.3	31.75	31.28
Winter wheat	227	41.85	31.1	27.5	33.48
Winter wheat	228	34.09	32.1	27.02	31.07
Winter wheat	229	36.46	31.3	25.43	31.06
Winter wheat	230	39.04	35.6	31.91	35.51
Winter wheat	231	33.32	31.5	24.79	29.87
Winter wheat	232	35.87	40	31.74	35.87
Winter wheat	233	*	33	28.6	32.92
Winter wheat	234	37.07	28.3	25.92	30.43
Winter wheat	235	37.74	38.8	30.63	35.72
Winter wheat	236	40.5	33.5	34.23	36.08
Winter wheat	237	47.91	38.7	34.97	40.52
Winter wheat	238	34.03	29.2	29.31	30.85
Winter wheat	239	39.41	41.2	28.9	36.5
Winter wheat	240	42.36	40.7	29.84	37.63
Winter wheat	241	43.28	50.5	30.53	41.44
Winter wheat	242	41.61	61.2	31.49	48.1
Winter wheat	243	34.62	40.5	22.67	32.6
Winter wheat	244	44.91	56.7	31.24	44.28
Winter wheat	245	51.23	49.4	31.01	43.88
Winter wheat	246	46.9	53.3	27.18	42.46
Winter wheat	247	42.07	29.3	31.98	34.45
Winter wheat	248	50.04	36.9	30.81	39.25
Winter wheat	249	40.59	36	26.96	34.52
Winter wheat	250	33.82	32.4	24.67	30.3
Winter wheat	251	41.29	31.5	28.93	33.91
Winter wheat	252	40.28	28.6	29.46	32.78
Winter wheat	253	40.68	43.2	25.1	36.32
Winter wheat	254	39.96	36.7	26.98	34.55
Winter wheat	255	46.74	34.6	28.1	36.48
Winter wheat	256	46.73	34.5	34.88	38.7
Winter wheat	257	57.17	38.1	33.4	42.89
Winter wheat	258	50.69	42.5	40.07	44.42
Winter wheat	259	*	26.6	24.48	26.66
Winter wheat	260	36.86	*	*	34.6
Winter wheat	261	43.2	44.2	29.71	39.04
Winter wheat	262	43.77	38.5	27.63	36.63
Winter wheat	263	48.23	37.5	34.32	40.02
Winter wheat	264	42.35	44.1	32.01	39.49
Winter wheat	265	44.45	45.1	33.14	40.9
Winter wheat	266	55.12	31	32.75	39.62
Winter wheat	267	40.05	30.9	33.31	34.75
Winter wheat	268	45.18	34.8	33.76	37.91
Winter wheat	269	48.25	36.3	39.84	41.46
Winter wheat	270	50.3	41.8	39.62	43.91
Winter wheat	271	37.71	38.1	31.95	35.92
Winter wheat	272	41.18	43.6	31.58	38.79
Winter wheat	273	47.66	36.1	37.29	40.35
Winter wheat	274	42.69	36.4	32.6	37.23
Winter wheat	275	49.17	32.4	29.11	36.89
Winter wheat	276	48.91	44.8	34.1	42.6
Winter wheat	277	43.44	34.9	30.41	36.25
Winter wheat	278	46.58	35.4	30.93	37.64
Winter wheat	279	53.85	45.5	35.94	45.1
Winter wheat	280	36.87	57.4	25.71	39.99
Winter wheat	281	38.55	43.4	29.1	37.02
Winter wheat	282	42.11	58.6	32.02	44.24
Winter wheat	283	33.94	44.9	31.36	36.74
Winter wheat	284	41.02	37.8	23.17	34
Winter wheat	285	37.14	43.9	31.04	37.36
Winter wheat	286	33.75	39.6	26.56	33.3
Winter wheat	287	43.96	33.8	32.46	36.74
Winter wheat	288	32.96	33.6	25.85	30.8
Winter wheat	289	37.91	31.7	25.14	31.58
Winter wheat	290	32.97	38.2	27.17	32.78
Winter wheat	291	33.13	33	28.06	31.39
Winter wheat	292	37.22	33.3	28.21	32.91
Winter wheat	293	40.01	47.7	31.46	39.72
Winter wheat	294	33.38	31.6	25.83	30.27
Winter wheat	295	30.68	29.8	29.58	30.02
Winter wheat	296	35.45	30.2	32	32.55
Winter wheat	297	33.7	33.5	34.14	33.78
Winter wheat	298	37.12	33.3	32.83	34.42
Winter wheat	299	38.67	40.9	35.87	38.48
Winter wheat	300	35.78	31	32.49	33.09
Winter wheat	301	44.66	32.5	29.4	35.52
Winter wheat	302	37.53	45	34.04	38.86
Winter wheat	303	29.85	34.6	30.4	31.62
Winter wheat	304	31.57	32.4	29.42	31.13
Winter wheat	305	36.46	27.1	28.84	30.8
Winter wheat	306	30.75	33.2	22.16	28.7
Winter wheat	307	32.13	25.1	23.88	27.04
Winter wheat	308	37.63	42	33.86	37.83
Winter wheat	309	32.31	31.4	23.16	28.96
Winter wheat	310	30.96	30.2	31.81	30.99
Winter wheat	311	38.57	36.2	37.12	37.29
Winter wheat	312	34.93	32.3	21.63	29.62
Winter wheat	313	30.66	30.2	24.95	28.6
Winter wheat	314	38.5	30	24.19	30.9
Winter wheat	315	40.14	37.2	27.45	34.93
Winter wheat	316	39.13	39.5	28.17	35.6
Winter wheat	317	41.5	35.9	32.98	36.8
Winter wheat	318	36.48	36	33.85	35.44
Winter wheat	319	34.47	31.3	27.14	30.97
Winter wheat	320	34.07	41.8	23.44	33.1
Winter wheat	321	32.27	40.5	25.12	32.63
Winter wheat	322	43.53	48.7	31.71	41.31
Winter wheat	323	35.51	61.7	33.94	43.72
Winter wheat	324	34.9	44.2	26.75	35.28
Winter wheat	325	41.34	52.4	31.77	41.84
Winter wheat	326	42.26	61.7	25.19	43.05
Winter wheat	327	51.47	41.5	34.08	42.35
Winter wheat	328	38.54	28	24.98	30.51
Winter wheat	329	34.63	33.7	23.73	30.69
Winter wheat	330	*	43.4	*	41.44
Winter wheat	331	*	54.6	*	52.65
Winter wheat	332	38.74	36.4	26.36	33.83
Winter wheat	333	32.36	29.4	27.28	29.68
Winter wheat	334	37.21	34.7	28.51	33.47
Winter wheat	335	47.91	38.2	28.9	38.34
Winter wheat	336	35.03	37	27.42	33.15
Winter wheat	337	40.36	40	29.74	36.7
Winter wheat	338	35.17	31.3	22.33	29.6
Winter wheat	339	40.19	29.2	25.19	31.53
Winter wheat	340	44.81	40.3	31.23	38.78
Winter wheat	341	46.02	42.3	37.96	42.09
Winter wheat	342	35.64	32.4	26.76	31.6
Winter wheat	343	*	52.2	*	50.16
Winter wheat	344	40.78	36.2	32.29	36.42
Winter wheat	345	31.92	39.5	33.96	35.13
Winter wheat	346	39.08	33.3	27.08	33.15
Winter wheat	347	31.44	29.1	23.54	28.03
Winter wheat	348	*	29.2	*	27.23
Spring wheat	349	40.13	32.5	30.81	34.48
Spring wheat	350	42.13	42.6	30.64	38.46
Spring wheat	351	36.48	35.4	25.11	32.33
Spring wheat	352	47.2	41	29.17	39.12
Spring wheat	353	38.6	38.1	26.09	34.26
Spring wheat	354	45.14	38.1	35.31	39.52
Spring wheat	355	44.75	42.5	39.07	42.11
Spring wheat	356	38.41	32.9	28.26	33.19
Spring wheat	357	39.54	34.4	31.3	35.08
Spring wheat	358	42.5	25.8	25.58	31.29
Spring wheat	359	31.02	31.7	29.66	30.79
Spring wheat	360	31.61	32.3	30.4	31.44
Spring wheat	361	33.93	39.2	27.75	33.63
Spring wheat	362	37.37	49.3	39.85	42.17
Winter wheat	363	38.13	58	28.12	41.42
Winter wheat	364	31.65	52.8	27.86	37.44
Winter wheat	365	31.9	34.8	24.49	30.4
Winter wheat	366	32.94	50.7	31.04	38.23
Winter wheat	367	34.5	47.1	27.01	36.21
Winter wheat	368	34.79	*	*	32.51
Winter wheat	369	36.04	43.6	28.89	36.18

## Sheet: Zn_Subpanel
Supplementary file (S1) : Phenotypic data of for grain Zinc concentration values among three years (2015/2016/2017) and BLUE for 183 European wheat genotypes (Subpanel).
Wheat type	Genotype ID	Zn_2015	Zn_2016	Zn_2017	Zn_BLUE
Winter wheat	1	43.7561	41	40.8901	41.88
Winter wheat	2	36.8891	33.9	41.2978	37.36
Winter wheat	3	38.1246	30.9	30.4234	33.15
Winter wheat	4	37.4765	38.9	37.2051	37.86
Winter wheat	5	35.0294	39.1	34.3756	36.17
Winter wheat	6	31.7073	42.3	31.4932	35.17
Winter wheat	7	30.2624	30.3	23.9406	28.17
Winter wheat	8	35.7292	35.1	27.913	32.91
Winter wheat	9	32.7774	34.7	28.1934	31.89
Winter wheat	10	35.804	40	32.8589	36.22
Winter wheat	11	40.1717	39.1	42.9766	40.75
Winter wheat	12	42.4204	38.7	36.5249	39.22
Winter wheat	13	38.3272	*	27.772	34.04
Winter wheat	14	34.7036	30.2	25.7309	30.21
Winter wheat	15	32.4934	43.6	25.5242	33.87
Winter wheat	16	36.9637	58.8	31.4896	42.42
Winter wheat	17	32.4978	47.3	26.6358	35.48
Winter wheat	18	34.1639	42.7	27.0474	34.64
Winter wheat	19	39.0206	35.1	35.2092	36.44
Winter wheat	20	46.428	33.5	34.9289	38.29
Winter wheat	21	41.6872	43.7	28.6642	38.02
Winter wheat	22	39.4284	34.3	38.7278	37.49
Winter wheat	23	39.5624	25.2	28.109	30.96
Winter wheat	24	50.0995	35.1	31.6855	38.96
Winter wheat	25	35.0869	33.3	32.6058	33.66
Winter wheat	26	40.7561	39.8	32.992	37.85
Winter wheat	27	36.654	35.8	26.192	32.88
Winter wheat	28	33.729	38.2	28.2341	33.39
Winter wheat	29	41.1904	43.2	37.938	40.78
Winter wheat	30	36.2438	33.4	27.933	32.53
Winter wheat	31	29.3832	27.2	34.7924	30.46
Winter wheat	32	37.5736	39.4	33.3796	36.78
Winter wheat	33	36.3503	33.4	32.7013	34.15
Winter wheat	34	39.028	29	33.0562	33.69
Winter wheat	35	31.5589	33.9	27.9352	31.13
Winter wheat	36	35.5588	46.2	29.138	36.97
Winter wheat	37	30.6704	40.2	29.1822	33.35
Winter wheat	38	32.0455	33.3	28.7173	31.35
Winter wheat	39	35.6839	29.8	25.4309	30.3
Winter wheat	40	31.3244	36.8	27.1198	31.75
Winter wheat	41	29.4561	35.7	28.8272	31.33
Winter wheat	42	31.1321	37	29.4798	32.54
Winter wheat	43	28.3427	25.8	21.0029	25.05
Winter wheat	44	32.069	39.9	26.4793	32.82
Winter wheat	45	35.5946	40.9	27.6891	34.73
Winter wheat	46	33.0469	50.4	34.9584	39.47
Winter wheat	47	30.9846	33.2	27.8202	30.67
Winter wheat	48	34.4499	29.3	25.7645	29.84
Winter wheat	49	31.3314	*	*	29.06
Winter wheat	50	33.3807	39.4	27.6577	33.48
Winter wheat	51	32.3592	35.5	30.0239	32.63
Winter wheat	52	32.3228	28.5	32.122	30.98
Winter wheat	53	33.9906	29.3	29.2871	30.86
Winter wheat	54	31.8445	33.9	36.547	34.1
Winter wheat	55	35.0723	25.5	26.0028	28.86
Winter wheat	56	33.5876	31.9	24.1787	29.89
Winter wheat	57	32.4728	42	21.3769	31.95
Winter wheat	58	34.6685	31.1	24.9657	30.24
Winter wheat	59	33.4821	35.1	32.1557	33.58
Winter wheat	60	35.9777	38.2	31.2011	35.13
Winter wheat	61	32.559	31.4	25.9898	29.98
Winter wheat	62	35.0657	28.3	29.5391	30.97
Winter wheat	63	33.3794	34.4	30.7307	32.84
Winter wheat	64	30.5588	28.7	26.9874	28.75
Winter wheat	65	35.2597	38.7	33.9566	35.97
Winter wheat	66	34.1085	27.9	26.4907	29.5
Winter wheat	67	32.2684	28.4	25.8233	28.83
Winter wheat	68	38.1166	45.6	36	39.91
Winter wheat	69	34.4134	38	31.6881	34.7
Winter wheat	70	32.5929	37.1	26.0131	31.9
Winter wheat	71	34.5772	33.8	32.1754	33.52
Winter wheat	72	36.1546	45.8	45.9262	42.63
Winter wheat	73	39.006	29.2	42.8856	37.03
Winter wheat	74	34.5701	35.1	30.1912	33.29
Winter wheat	75	*	35.1285	60.0862	48.74
Winter wheat	76	46.1364	40.8	41.3655	42.77
Winter wheat	77	47.6688	46	49.886	47.85
Winter wheat	78	40.7127	51.6	35.9836	42.77
Winter wheat	79	42.7258	40	29.7812	37.5
Winter wheat	80	41.5706	49.5	26.7531	39.27
Winter wheat	81	37.6323	46.7	34.3104	39.55
Winter wheat	82	40.3301	34.2	29.8651	34.8
Winter wheat	83	37.1178	36.2	30.617	34.64
Winter wheat	84	44.7687	35.8	37.5591	39.38
Winter wheat	85	35.4442	31.2	28.1096	31.58
Winter wheat	86	31.6215	28.4	27.5364	29.19
Winter wheat	87	31.3248	34.3	23.3856	29.67
Winter wheat	88	33.4536	31.6	21.7133	28.92
Winter wheat	89	35.0449	28.8	36.129	33.32
Winter wheat	90	35.3345	37.6	26.2966	33.08
Winter wheat	91	35.2512	36	30.3675	33.87
Winter wheat	92	47.211	44.6	35.9186	42.58
Winter wheat	93	33.6038	29	28.9837	30.53
Winter wheat	94	33.4431	32	28.7455	31.4
Winter wheat	95	34.2037	29	33.3681	32.19
Winter wheat	96	*	40.3311	*	38.36
Winter wheat	97	47.6925	40.2	41.367	43.09
Winter wheat	98	46.4001	31.9	36.4595	38.25
Winter wheat	99	35.8148	30.7	*	31.13
Winter wheat	100	34.5837	29.9	34.784	33.09
Winter wheat	101	43.7456	39.5	41.5986	41.61
Winter wheat	102	34.4262	34.1	33.5773	34.03
Winter wheat	103	37.1251	32.9	28.2044	32.74
Winter wheat	104	35.4282	36.4	29.0219	33.62
Winter wheat	105	32.9611	38	26.5322	32.5
Winter wheat	106	40.7353	42.4	28.6022	37.25
Winter wheat	107	35.1962	37.1	30.7901	34.36
Winter wheat	108	33.7921	42.8	31.7136	36.1
Winter wheat	109	41.5304	33.2	34.4357	36.39
Winter wheat	110	*	33.4227	33.2224	34.46
Winter wheat	111	34.6977	30	34.2291	32.98
Winter wheat	112	39.3357	37	30.8747	35.74
Winter wheat	113	29.1268	27.1	38.0962	31.44
Winter wheat	114	32.4225	33	38.8073	34.74
Winter wheat	115	33.5332	39.1	33.5623	35.4
Winter wheat	116	38.2928	42.4	26.6005	35.76
Winter wheat	117	32.6935	30.5	30.1367	31.11
Winter wheat	118	35.0767	30.5	25.3001	30.29
Winter wheat	119	35.7677	29.9	50.7213	38.8
Winter wheat	120	37.0842	37.5	30.6826	35.09
Winter wheat	121	35.8289	30	30.125	31.98
Winter wheat	122	41.8452	31.1	27.4995	33.48
Winter wheat	123	33.3235	31.5	24.792	29.87
Winter wheat	124	35.8743	40	31.7445	35.87
Winter wheat	125	40.5026	33.5	34.2255	36.08
Winter wheat	126	34.0299	29.2	29.3063	30.85
Winter wheat	127	39.4083	41.2	28.9028	36.5
Winter wheat	128	41.611	61.2	31.4891	44.77
Winter wheat	129	46.8966	53.3	27.1776	42.46
Winter wheat	130	42.0718	29.3	31.9821	34.45
Winter wheat	131	50.0391	36.9	30.8147	39.25
Winter wheat	132	40.5917	36	26.9629	34.52
Winter wheat	133	33.8241	32.4	24.6742	30.3
Winter wheat	134	39.9623	36.7	26.9803	34.55
Winter wheat	135	46.7395	34.6	28.1043	36.48
Winter wheat	136	57.1726	38.1	33.3999	42.89
Winter wheat	137	*	26.5736	24.4755	26.66
Winter wheat	138	36.8614	*	*	34.59
Winter wheat	139	43.2024	44.2	29.7131	39.04
Winter wheat	140	55.1236	31	32.7514	39.62
Winter wheat	141	40.0456	30.9	33.3069	34.75
Winter wheat	142	45.18	34.8	33.7644	37.91
Winter wheat	143	37.7119	38.1	31.9493	35.92
Winter wheat	144	41.1759	43.6	31.5807	38.79
Winter wheat	145	47.6615	36.1	37.2928	40.35
Winter wheat	146	42.6902	36.4	32.6031	37.23
Winter wheat	147	49.1682	32.4	29.1111	36.89
Winter wheat	148	48.9105	44.8	34.0954	42.6
Winter wheat	149	38.5545	43.4	29.1021	37.02
Winter wheat	150	33.9416	44.9	31.3639	36.74
Winter wheat	151	41.0244	37.8	23.171	34
Winter wheat	152	33.75	39.6	26.5632	33.3
Winter wheat	153	37.9096	31.7	25.1412	31.58
Winter wheat	154	32.9664	38.2	27.1719	32.78
Winter wheat	155	30.6818	29.8	29.5844	30.02
Winter wheat	156	35.4493	30.2	32.0034	32.55
Winter wheat	157	44.6578	32.5	29.3976	35.52
Winter wheat	158	31.5667	32.4	29.4194	31.13
Winter wheat	159	36.4583	27.1	28.8402	30.8
Winter wheat	160	32.1267	25.1	23.8845	27.04
Winter wheat	161	30.6609	30.2	24.9504	28.6
Winter wheat	162	40.1351	37.2	27.4532	34.93
Winter wheat	163	39.1304	39.5	28.1678	35.6
Winter wheat	164	34.0668	41.8	23.4435	33.1
Winter wheat	165	32.2674	40.5	25.1215	32.63
Winter wheat	166	41.3386	52.4	31.7708	41.84
Winter wheat	167	42.2647	61.7	25.1873	43.05
Winter wheat	168	51.4734	41.5	34.0804	42.35
Winter wheat	169	34.6264	33.7	23.7317	30.69
Winter wheat	170	*	54.6461	*	52.67
Winter wheat	171	35.0291	37	27.4158	33.15
Winter wheat	172	40.1866	29.2	25.194	31.53
Winter wheat	173	44.8087	40.3	31.2347	38.78
Winter wheat	174	46.0202	42.3	37.9616	42.09
Winter wheat	175	*	52.1528	*	50.18
Winter wheat	176	*	29.2238	*	27.25
Spring wheat	177	42.1319	42.6	30.6427	38.46
Spring wheat	178	47.1958	41	29.1676	39.12
Spring wheat	179	38.4069	32.9	28.2648	33.19
Winter wheat	180	38.1347	58	28.1199	41.42
Winter wheat	181	31.6516	52.8	27.8576	37.44
Winter wheat	182	31.8998	34.8	24.4891	30.4
Winter wheat	183	34.5029	47.1	27.0144	36.21
