# Supplementary material for: Identifying Candidate Genes for Enhancing Grain Zn Concentration in Wheat
Source: Front Plant Sci. 2018 Sep 10;9:1313. doi: 10.3389/fpls.2018.01313 (PMC6143079; doi:10.3389/fpls.2018.01313)
Supplement: Supplementary file 5 [file Table_3.XLSX]

## Sheet: MTAs_complete_panel
Table S3: List of significant (–log10 (p) >3.0) marker trait associations of the SNP markers (90k and 35k chips) in the complete panel of wheat geotypes (369) for 2015, 2016, 2017 year and BLUE values.
SNP	Chip	Year	Chromosome	Position	P.value	LOD	maf	nobs	Effect	%R2
AX-94472219	35k	2017	2A	59.7	0.000764863	3.11642	0.427577	359	-1.2003	3.06099
AX-94461119	35k	2017	2A	88.1	0.00030948	3.50937	0.0668524	359	2.22441	3.52556
BS00076772_51	90k	2017	3A	44.7	0.000858264	3.06638	0.398329	359	1.03543	3.00228
AX-95006398	35k	BLUE	3A	75.4	0.000720089	3.14261	0.318428	369	1.02652	2.69325
AX-95630125	35k	BLUE	3A	75.4	0.000286244	3.54326	0.317073	369	-1.10909	3.10607
AX-95006398	35k	2016	3A	75.4	4.10078e-05	4.38713	0.321918	365	1.97406	4.50273
AX-95630125	35k	2016	3A	75.4	3.22614e-05	4.49132	0.320548	365	-2.01467	4.6276
BS00048355_51	90k	2016	3A	94.2	0.000603455	3.21936	0.350685	365	-1.65866	3.12658
BS00048355_51	90k	BLUE	3A	94.2	0.000586992	3.23137	0.346883	369	-1.04786	2.78422
AX-95630394	35k	2017	3A	124.9	0.000709553	3.14902	0.398329	359	1.05362	3.09929
AX-95129199	35k	2016	3B	64.4802	3.99436e-05	4.39855	0.464384	365	1.79222	4.5164
BS00097541_51	90k	2016	3B	64.5	0.000387639	3.41157	0.432877	365	1.53501	3.34984
BS00010316_51	90k	2016	3B	64.5	0.000387639	3.41157	0.432877	365	-1.53501	3.34984
wsnp_Ex_c13154_20784674	90k	2017	3B	66	0.000648835	3.18787	0.0738162	359	-1.96531	3.145
wsnp_Ex_c13154_20785032	90k	2017	3B	66	0.000343668	3.46386	0.0752089	359	2.05983	3.47145
Excalibur_c2850_126	90k	2015	3B	66.8	0.00078956	3.10261	0.0768156	358	2.02904	2.51516
Excalibur_c27120_789	90k	2015	3B	66.8	0.00036303	3.44006	0.117318	358	1.81263	2.84428
TA004056-0809	90k	2016	4A	61.2	0.000984239	3.0069	0.121918	365	2.01185	2.88154
wsnp_Ex_c6044_10590220	90k	2016	4A	61.2	0.000984239	3.0069	0.121918	365	2.01185	2.88154
wsnp_Ku_c14515_22860258	90k	2016	4A	61.2	0.000984239	3.0069	0.121918	365	2.01185	2.88154
wsnp_Ku_c61953_63254478	90k	2016	4A	61.2	0.000984239	3.0069	0.121918	365	-2.01185	2.88154
AX-94894323	35k	2016	4A	61.2	0.000700136	3.15482	0.123288	365	2.06359	3.05195
AX-95098004	35k	BLUE	4D	55.7	0.000725267	3.1395	0.322493	369	-1.03298	2.69006
CAP8_c9110_427	90k	BLUE	4D	57.2	0.000850691	3.07023	0.327913	369	-0.909514	2.61926
wsnp_Ex_c12684_20157261	90k	2015	5A	98.1	0.000641533	3.19278	0.0628492	358	-2.04343	2.60273
AX-95183383	35k	2015	5A	98.1	0.000152862	3.8157	0.0544693	358	-2.38089	3.21485
AX-95101705	35k	2015	5A	98.1	0.000152862	3.8157	0.0544693	358	2.38089	3.21485
AX-95097524	35k	2017	5A	109.1	0.000233628	3.63147	0.13649	359	-1.6624	3.67113
RAC875_c8642_231	90k	2017	5A	114.5	1.34939e-05	4.86986	0.0891365	359	2.58445	5.17503
AX-94474369	35k	2015	5B	166.5	0.000920392	3.03603	0.189944	358	-1.3236	2.45067
BS00089597_51	90k	BLUE	5D	166.2	0.00091385	3.03912	0.124661	369	-1.24506	2.58753
AX-94399988	35k	BLUE	5D	166.2	0.000568511	3.24526	0.121951	369	-1.30846	2.79849
AX-95107291	35k	2016	6D	16.1	0.000196783	3.70601	0.0821918	365	2.62839	3.69447
wsnp_Ex_c10094_16590615	90k	2015	7A	85.6	0.000313762	3.5034	0.391061	358	-1.09137	2.90647
RAC875_c34939_86	90k	2017	7B	142	0.000680944	3.16689	0.220056	359	1.27753	3.12031
Kukri_c2348_2340	90k	2017	7B	142	0.000581291	3.23561	0.218663	359	1.29678	3.20125
BS00021745_51	90k	2016	7D	4.9	0.000410173	3.38703	0.146575	365	-1.9042	3.32126
BS00079734_51	90k	2016	7D	4.9	0.000408068	3.38927	0.147945	365	1.90121	3.32386
AX-94662063	35k	2016	7D	190.2	0.000829437	3.08122	0.147945	365	-1.79709	2.96704
AX-94770820	35k	2016	7D	195.1	0.000602827	3.21981	0.149315	365	1.84991	3.12711

## Sheet: Constant_MTAs
Table S3: List of constant and significant (–log10 (p) >3.0) marker trait associations of the SNP markers (90k and 35k chips) in the complete panel of wheat geotypes (369) for individual year .
SNP	Chip	Year	Chromosome	Position	P.value	LOD	maf	nobs	Effect	%R2
AX-95129199	35k	2016	3B	64.4802	3.99436e-05	4.39855	0.464384	365	1.79222	4.5164
BS00097541_51	90k	2016	3B	64.5	0.000387639	3.41157	0.432877	365	1.53501	3.34984
BS00010316_51	90k	2016	3B	64.5	0.000387639	3.41157	0.432877	365	-1.53501	3.34984
wsnp_Ex_c13154_20784674	90k	2017	3B	66	0.000648835	3.18787	0.0738162	359	-1.96531	3.145
wsnp_Ex_c13154_20785032	90k	2017	3B	66	0.000343668	3.46386	0.0752089	359	2.05983	3.47145
Excalibur_c2850_126	90k	2015	3B	66.8	0.00078956	3.10261	0.0768156	358	2.02904	2.51516
Excalibur_c27120_789	90k	2015	3B	66.8	0.00036303	3.44006	0.117318	358	1.81263	2.84428
wsnp_Ex_c12684_20157261	90k	2015	5A	98.1	0.000641533	3.19278	0.0628492	358	-2.04343	2.60273
AX-95183383	35k	2015	5A	98.1	0.000152862	3.8157	0.0544693	358	-2.38089	3.21485
AX-95101705	35k	2015	5A	98.1	0.000152862	3.8157	0.0544693	358	2.38089	3.21485
AX-95097524	35k	2017	5A	109.1	0.000233628	3.63147	0.13649	359	-1.6624	3.67113
RAC875_c8642_231	90k	2017	5A	114.5	1.34939e-05	4.86986	0.0891365	359	2.58445	5.17503
