# Supplementary material for: Identifying Candidate Genes for Enhancing Grain Zn Concentration in Wheat
Source: Front Plant Sci. 2018 Sep 10;9:1313. doi: 10.3389/fpls.2018.01313 (PMC6143079; doi:10.3389/fpls.2018.01313)
Supplement: Supplementary file 6 [file Table_4.XLSX]

## Sheet: MTAs_Subpanel
Table S4: List of significant (–log10 (p) >3.0) marker trait associations of the SNP markers (90k, 35k and 135k chips) in the subpanel of wheat geotypes (183) for 2015, 2016, 2017 year and BLUE values.
SNP	Chip	Year	Chromosome	Position	LOD	maf	nobs	FDR_Adjusted_P-values	%R2
AX-158569244	135k	2017	1A	542434057	3.0435	0.40625	176	0.919243	6.42567
AX-158539950	135k	2017	1A	543618674	3.26843	0.40625	176	0.89943	7.00728
AX-94569385	35k	2015	1B	18421387	3.22682	0.417614	176	0.653143	6.03974
AX-158556720	135k	2016	1B	340424762	3.34085	0.155556	180	0.833525	6.97966
AX-158606818	135k	2015	1B	653938053	3.1188	0.355114	176	0.669023	5.795
AX-158570620	135k	2015	1B	653939521	3.28308	0.232955	176	0.63402	6.16768
AX-158556877	135k	2015	1B	655347159	3.40854	0.375	176	0.607181	6.45424
AX-158537662	135k	2015	1B	655761305	3.15587	0.377841	176	0.669023	5.87885
AX-158595781	135k	2015	1B	655773097	3.07024	0.369318	176	0.674492	5.68543
AX-109326596	135k	2015	1B	655782068	3.00495	0.386364	176	0.731807	5.53849
AX-109510374	135k	2015	1B	655797883	3.3914	0.377841	176	0.607181	6.41501
Tdurum_contig44328_448	90k	2016	2A	11997977	3.42746	0.297222	180	0.785249	7.19904
AX-158540865	135k	2015	2A	70984044	3.18537	0.164773	176	0.669023	5.94567
AX-158562054	135k	2015	2A	71166650	3.148	0.170455	176	0.669023	5.86103
AX-158562055	135k	2015	2A	71318203	3.32257	0.164773	176	0.624851	6.25771
AX-158596610	135k	2015	2A	71588489	3.77654	0.181818	176	0.479047	7.30407
AX-111084290	135k	2015	2A	71591164	3.11095	0.164773	176	0.669023	5.77727
AX-158540612	135k	BLUE	2A	690932628	3.63145	0.139344	183	1	7.36424
wsnp_Ku_c136_271700	90k	BLUE	2A	709625034	3.13085	0.0765027	183	1	6.15544
wsnp_Ex_rep_c66358_64543401	90k	BLUE	2A	709701422	3.13085	0.0765027	183	1	6.15544
wsnp_Ex_rep_c66358_64543218	90k	BLUE	2A	709701580	3.13085	0.0765027	183	1	6.15544
wsnp_Ku_c52392_57380485	90k	BLUE	2A	709837347	3.00785	0.079235	183	1	5.8627
Kukri_c13006_731	90k	BLUE	2A	709843724	3.13085	0.0765027	183	1	6.15544
Kukri_rep_c104611_210	90k	BLUE	2A	709850046	3.13085	0.0765027	183	1	6.15544
AX-94461119	35k	2017	2A	719566769	3.95956	0.107955	176	0.792392	8.83194
AX-158540659	135k	2015	2A	751172950	3.06165	0.318182	176	0.675227	5.66607
AX-158575330	135k	2016	2B	17631134	3.21896	0.277778	180	0.976253	6.67237
AX-158574800	135k	BLUE	2B	124151788	3.54345	0.0737705	183	1	7.14981
AX-109921098	135k	BLUE	2B	133980193	3.06149	0.0737705	183	1	5.99015
AX-108805307	135k	BLUE	2B	135007923	3.2403	0.0928962	183	1	6.4174
Jagger_c4412_103	90k	2017	2B	136430367	3.59604	0.0454545	176	0.792392	7.86537
Jagger_c4412_265	90k	2017	2B	136430532	3.59604	0.0454545	176	0.792392	7.86537
Tdurum_contig98206_211	90k	2017	2B	136430718	3.59604	0.0454545	176	0.792392	7.86537
RAC875_rep_c72435_90	90k	2017	2B	136431096	3.59604	0.0454545	176	0.792392	7.86537
AX-158598013	135k	2015	3A	417545	3.68929	0.426136	176	0.479047	7.10135
BS00022129_51	90k	2015	3A	414814619	4.07597	0.0795455	176	0.391995	8.00534
BS00010947_51	90k	2015	3A	414814619	4.07597	0.0795455	176	0.391995	8.00534
BS00065734_51	90k	2017	3A	711095185	4.10349	0.0681818	176	0.792392	9.21862
AX-111641323	135k	2017	3B	716993339	3.35489	0.127841	176	0.89943	7.23251
AX-158557889	135k	2016	3B	719863306	3.49537	0.391667	180	0.735946	7.37165
AX-94716868	35k	2016	3B	721070908	3.09466	0.466667	180	0.986424	6.36083
AX-94851468	35k	2016	3B	723032052	3.08375	0.461111	180	0.986424	6.33356
BS00102641_51	90k	2016	3B	723032067	3.31876	0.45	180	0.840468	6.92385
AX-94785822	35k	2016	3B	723032187	3.08375	0.461111	180	0.986424	6.33356
AX-94744673	35k	2016	3B	723275693	3.68713	0.488889	180	0.664391	7.86182
BS00022039_51	90k	2016	3B	723276117	3.75801	0.494444	180	0.664391	8.04402
BS00022025_51	90k	2016	3B	723444254	3.68713	0.488889	180	0.664391	7.86182
Ra_c2964_2254	90k	2016	3B	723464294	3.65192	0.491667	180	0.669039	7.77151
Ra_c23717_305	90k	2016	3B	723467258	3.71398	0.486111	180	0.664391	7.93077
Excalibur_c19367_76	90k	2016	3B	723504241	3.68713	0.488889	180	0.664391	7.86182
BS00097541_51	90k	2016	3B	723506671	4.18817	0.438889	180	0.664391	9.16099
AX-95129199	35k	2016	3B	723506656	4.98659	0.477778	180	0.433419	11.2829
BS00010316_51	90k	2016	3B	723507429	4.18817	0.438889	180	0.664391	9.16099
AX-89420098	135k	2016	3B	723611488	3.3483	0.405556	180	0.833525	6.9985
CAP8_c1113_199	90k	2016	3B	723646851	3.76536	0.486111	180	0.664391	8.06294
AX-158537070	135k	2016	3B	723646931	3.29144	0.458333	180	0.859238	6.85489
IACX3169	90k	2016	3B	723648423	3.76464	0.494444	180	0.664391	8.06109
wsnp_Ex_c13154_20785032	90k	2017	3B	728910227	3.746	0.119318	176	0.792392	8.26233
wsnp_Ex_c13154_20784674	90k	2017	3B	728910585	3.42705	0.116477	176	0.873323	7.42116
Excalibur_c2850_126	90k	BLUE	3B	731263238	3.74427	0.0928962	183	1	7.64033
RAC875_rep_c118396_333	90k	BLUE	3B	731264161	3.55878	0.0901639	183	1	7.18711
RAC875_rep_c117294_342	90k	BLUE	3B	731264570	3.55878	0.0901639	183	1	7.18711
AX-94457592	35k	BLUE	3B	731264585	3.7631	0.0901639	183	1	7.68655
Tdurum_contig12682_421	90k	2016	3B	736712305	3.03668	0.05	180	0.986424	6.21613
AX-158580463	135k	2015	3D	485206698	3.14008	0.289773	176	0.669023	5.84312
AX-158579934	135k	2015	3D	486149493	3.27733	0.321023	176	0.63402	6.15458
AX-158564190	135k	2015	4A	593461911	3.083	0.0965909	176	0.669023	5.71419
AX-158564166	135k	2015	4A	594040281	3.75658	0.0965909	176	0.479047	7.25763
AX-94897136	35k	BLUE	4A	704560736	3.03757	0.0901639	183	1	5.93327
AX-158524214	135k	2016	4A	733887872	3.93285	0.122222	180	0.664391	8.49571
CAP8_c9110_427	90k	BLUE	4D	121181624	3.25908	0.308743	183	1	6.46248
AX-95098004	35k	BLUE	4D	121182802	3.17976	0.300546	183	1	6.27234
wsnp_Ex_c12450_19850925	90k	2015	4D	124260725	3.08205	0.0681818	176	0.669023	5.71205
AX-94657275	35k	2015	4D	126644211	3.08205	0.0681818	176	0.669023	5.71205
BS00065818_51	90k	2015	4D	126644226	3.08205	0.0681818	176	0.669023	5.71205
BobWhite_rep_c52402_347	90k	2017	5A	353989073	3.14644	0.09375	176	0.919243	6.69106
wsnp_RFL_Contig4136_4696148	90k	2017	5A	358048360	3.14644	0.09375	176	0.919243	6.69106
wsnp_BE426080A_Ta_2_1	90k	2017	5A	361873976	3.14644	0.09375	176	0.919243	6.69106
AX-158543165	135k	2017	5A	382104630	3.03771	0.15625	176	0.919243	6.41078
AX-111451244	135k	2017	5A	402162093	3.17462	0.122159	176	0.919243	6.76393
AX-158550669	135k	2015	5A	455206372	3.73605	0.0625	176	0.479047	7.20991
AX-158599075	135k	2015	5A	455528896	3.66437	0.0625	176	0.479047	7.0436
AX-158550678	135k	2015	5A	455528923	3.4477	0.0653409	176	0.607181	6.54403
AX-158551103	135k	2015	5A	458106669	3.33784	0.0852273	176	0.624851	6.29256
AX-158584359	135k	2015	5A	462763758	4.16094	0.105114	176	0.391995	8.20588
AX-158599109	135k	2015	5A	463057668	5.52824	0.09375	176	0.0280451	11.5209
AX-109334721	135k	2015	5A	464475072	5.6436	0.0994318	176	0.0280451	11.8079
AX-158550766	135k	2015	5A	464479275	5.84313	0.0852273	176	0.0280451	12.3069
AX-158584348	135k	2015	5A	466582184	5.47667	0.0823864	176	0.0280451	11.393
AX-158565073	135k	BLUE	5A	537778024	3.37552	0.407104	183	1	6.74288
AX-108824312	135k	BLUE	5A	537921809	3.13857	0.404372	183	1	6.17388
AX-109475512	135k	BLUE	5A	538758878	3.21584	0.398907	183	1	6.35875
AX-158538945	135k	BLUE	5A	539958539	3.10501	0.434426	183	1	6.09379
AX-109884294	135k	2017	5A	657192557	3.18954	0.210227	176	0.919243	6.80257
AX-158599226	135k	2017	5A	657194915	3.31304	0.21875	176	0.89943	7.12336
AX-94416605	35k	2016	5A	673720244	3.71817	0.0472222	180	0.664391	7.94153
AX-94995722	35k	2016	5A	676592388	3.4779	0.116667	180	0.735946	7.32719
AX-94857628	35k	2016	5A	676593010	3.4779	0.116667	180	0.735946	7.32719
Kukri_c49033_52	90k	2016	5A	676600653	3.4779	0.116667	180	0.735946	7.32719
AX-94723827	35k	2016	5A	676890191	3.98776	0.111111	180	0.664391	8.63822
AX-95097524	35k	2017	5A	693657652	3.2821	0.167614	176	0.89943	7.04281
RAC875_c8642_231	90k	2017	5A	698509966	3.71496	0.119318	176	0.792392	8.17994
AX-158526332	135k	BLUE	5B	185218869	3.24367	0.196721	183	1	6.42548
AX-94593432	35k	2015	5B	238316766	3.03587	0.204545	176	0.703509	5.608
AX-158525936	135k	2015	5B	250236779	3.1325	0.213068	176	0.669023	5.82597
Tdurum_contig12045_868	90k	2017	6A	5326751	3.01022	0.130682	176	0.919243	6.34015
RAC875_c22627_315	90k	BLUE	6A	10560240	4.17176	0.199454	183	1	8.69789
AX-111512288	135k	2017	6A	12058315	3.26699	0.198864	176	0.89943	7.00353
AX-158552428	135k	2015	6A	61432148	3.15638	0.34375	176	0.669023	5.88
CAP7_c6528_99	90k	2017	6B	49984745	3.0404	0.215909	176	0.919243	6.4177
AX-94484443	35k	2017	6B	50124110	3.0404	0.215909	176	0.919243	6.4177
AX-158543596	135k	2015	7A	567585761	3.8077	0.0852273	176	0.479047	7.37666
AX-158590210	135k	2015	7A	569443456	3.52918	0.0767045	176	0.564806	6.73133
AX-110418328	135k	2015	7A	570139698	3.71899	0.0823864	176	0.479047	7.17029
AX-109387803	135k	2015	7A	570146632	4.47905	0.0852273	176	0.232434	8.96249
AX-158590193	135k	2015	7A	570148220	3.24971	0.0880682	176	0.639128	6.09174
AX-158590642	135k	2015	7A	571328675	3.37778	0.0795455	176	0.607181	6.38384
AX-110409815	135k	2015	7A	571704348	3.32814	0.0767045	176	0.624851	6.27042
AX-109906196	135k	2015	7A	571937634	3.8077	0.0852273	176	0.479047	7.37666
AX-111549383	135k	2015	7A	572182043	3.15038	0.0994318	176	0.669023	5.86641
AX-108918650	135k	2015	7A	572235995	3.21742	0.0795455	176	0.653143	6.01839
AX-158553091	135k	2015	7A	572236541	3.37778	0.0795455	176	0.607181	6.38384
AX-158590211	135k	2015	7A	572499024	3.00323	0.0767045	176	0.731807	5.53461
AX-108869734	135k	2015	7A	572866913	3.54265	0.0795455	176	0.564806	6.76238
AX-111557466	135k	2015	7A	572870851	3.62518	0.0823864	176	0.498065	6.9529
AX-111552576	135k	2015	7A	572872473	3.67987	0.0965909	176	0.479047	7.07953
AX-110541692	135k	2015	7A	572873048	3.26056	0.0823864	176	0.639128	6.11643
AX-158590189	135k	2015	7A	572873904	3.37778	0.0795455	176	0.607181	6.38384
AX-158553092	135k	2015	7A	574129079	3.41397	0.116477	176	0.607181	6.46669
AX-95203767	35k	2017	7B	1281779	3.85678	0.181818	176	0.792392	8.55716
AX-158617834	135k	2015	um	ND	6.37666	0.0710227	176	0.0176538	13.6572
AX-108843159	135k	BLUE	um	ND	3.51605	0.128415	183	1	7.08322
AX-109834482	135k	2017	um	ND	3.67677	0.0511364	176	0.792392	8.07876
AX-89335448	135k	2017	um	ND	3.26148	0.0653409	176	0.89943	6.9892
AX-158550723	135k	2017	um	ND	4.02565	0.0823864	176	0.792392	9.00922
AX-158575091	135k	2017	um	ND	3.23817	0.147727	176	0.89943	6.92865
AX-158575109	135k	2017	um	ND	3.49164	0.122159	176	0.796903	7.59056
AX-158550773	135k	2016	um	ND	3.35017	0.116667	180	0.833525	7.00321
AX-158608116	135k	BLUE	um	ND	3.05091	0.079235	183	1	5.96499
AX-158599281	135k	2017	um	ND	3.89042	0.113636	176	0.792392	8.64697
AX-108893723	135k	2017	um	ND	3.58959	0.09375	176	0.792392	7.84838
AX-109326744	135k	2017	um	ND	3.24206	0.0795455	176	0.89943	6.93876
AX-109326744	135k	BLUE	um	ND	3.45563	0.0819672	183	1	6.93663
AX-108806223	135k	2017	um	ND	3.02955	0.0795455	176	0.919243	6.38981
AX-158577923	135k	2015	um	ND	3.29107	0.0965909	176	0.63402	6.18588
AX-158550772	135k	2016	um	ND	3.20146	0.119444	180	0.978764	6.62839
AX-89340891	135k	2015	um	ND	3.66663	0.181818	176	0.479047	7.04884
AX-94940793	135k	2016	um	ND	3.60605	0.233333	180	0.693996	7.65407
AX-89521761	135k	2017	um	ND	3.50688	0.102273	176	0.796903	7.63059
AX-94686966	135k	2016	um	ND	3.03668	0.05	180	0.986424	6.21613
wsnp_be471201_Ta_1_1	90k	BLUE	um	ND	3.72084	0.112022	183	1	7.58288
Kukri_c16760_1427	90k	2017	um	ND	3.49382	0.102273	176	0.796903	7.59627
RAC875_rep_c110493_512	90k	2017	um	ND	3.57843	0.105114	176	0.792392	7.81893
RAC875_c69_392	90k	2016	um	ND	3.03668	0.05	180	0.986424	6.21613
RAC875_c69_499	90k	2016	um	ND	3.03668	0.05	180	0.986424	6.21613
RAC875_c69_717	90k	2016	um	ND	3.03668	0.05	180	0.986424	6.21613
wsnp_Ex_c3130_5789791	90k	2016	um	ND	3.03668	0.05	180	0.986424	6.21613
wsnp_Ex_c3130_5789888	90k	2016	um	ND	3.03668	0.05	180	0.986424	6.21613
wsnp_Ra_c69_149394	90k	2016	um	ND	3.03668	0.05	180	0.986424	6.21613
wsnp_Ra_c69_149518	90k	2016	um	ND	3.03668	0.05	180	0.986424	6.21613
wsnp_BE4446410_Ta_2_2	90k	2017	um	ND	3.37653	0.0539773	176	0.89943	7.28901
um=unmapped
ND=no data

## Sheet: Constant_MTAs_Subpanel
Table S4: List of constant and significant (–log10 (p) >3.0) marker trait associations of the SNP markers (90k,35k and 135k chips) in the subpanel of wheat geotypes (183) for individual year and BLUE values.
SNP	Chip	Year	Chromosome	Position	LOD	maf	nobs	Effect	% R2
AX-111641323	135k	2017	3B	716993339	3.35489	0.127841	176	-2.54076	7.23251
AX-158557889	135k	2016	3B	719863306	3.49537	0.391667	180	-2.27966	7.37165
AX-94716868	35k	2016	3B	721070908	3.09466	0.466667	180	-1.98485	6.36083
AX-94851468	35k	2016	3B	723032052	3.08375	0.461111	180	1.98233	6.33356
BS00102641_51	90k	2016	3B	723032067	3.31876	0.45	180	2.10219	6.92385
AX-94785822	35k	2016	3B	723032187	3.08375	0.461111	180	1.98233	6.33356
AX-94744673	35k	2016	3B	723275693	3.68713	0.488889	180	-2.15765	7.86182
BS00022039_51	90k	2016	3B	723276117	3.75801	0.494444	180	-2.18611	8.04402
BS00022025_51	90k	2016	3B	723444254	3.68713	0.488889	180	2.15765	7.86182
Ra_c2964_2254	90k	2016	3B	723464294	3.65192	0.491667	180	-2.14822	7.77151
Ra_c23717_305	90k	2016	3B	723467258	3.71398	0.486111	180	-2.14822	7.93077
Excalibur_c19367_76	90k	2016	3B	723504241	3.68713	0.488889	180	-2.15765	7.86182
BS00097541_51	90k	2016	3B	723506671	4.18817	0.438889	180	2.2725	9.16099
AX-95129199	35k	2016	3B	723506656	4.98659	0.477778	180	2.59817	11.2829
BS00010316_51	90k	2016	3B	723507429	4.18817	0.438889	180	-2.2725	9.16099
AX-89420098	135k	2016	3B	723611488	3.3483	0.405556	180	-2.07233	6.9985
CAP8_c1113_199	90k	2016	3B	723646851	3.76536	0.486111	180	2.18928	8.06294
AX-158537070	135k	2016	3B	723646931	3.29144	0.458333	180	-2.11419	6.85489
IACX3169	90k	2016	3B	723648423	3.76464	0.494444	180	2.20304	8.06109
wsnp_Ex_c13154_20785032	90k	2017	3B	728910227	3.746	0.119318	176	2.55159	8.26233
wsnp_Ex_c13154_20784674	90k	2017	3B	728910585	3.42705	0.116477	176	-2.42173	7.42116
Excalibur_c2850_126	90k	BLUE	3B	731263238	3.74427	0.0928962	183	2.2424	7.64033
RAC875_rep_c118396_333	90k	BLUE	3B	731264161	3.55878	0.0901639	183	2.2255	7.18711
RAC875_rep_c117294_342	90k	BLUE	3B	731264570	3.55878	0.0901639	183	2.2255	7.18711
AX-94457592	35k	BLUE	3B	731264585	3.7631	0.0901639	183	2.30244	7.68655
Tdurum_contig12682_421	90k	2016	3B	736712305	3.03668	0.05	180	-4.15431	6.21613
BobWhite_rep_c52402_347	90k	2017	5A	353989073	3.14644	0.09375	176	2.51918	6.69106
wsnp_RFL_Contig4136_4696148	90k	2017	5A	358048360	3.14644	0.09375	176	2.51918	6.69106
wsnp_BE426080A_Ta_2_1	90k	2017	5A	361873976	3.14644	0.09375	176	2.51918	6.69106
AX-158543165	135k	2017	5A	382104630	3.03771	0.15625	176	2.12953	6.41078
AX-111451244	135k	2017	5A	402162093	3.17462	0.122159	176	2.32899	6.76393
AX-158550669	135k	2015	5A	455206372	3.73605	0.0625	176	3.6713	7.20991
AX-158599075	135k	2015	5A	455528896	3.66437	0.0625	176	3.61781	7.0436
AX-158550678	135k	2015	5A	455528923	3.4477	0.0653409	176	-3.38309	6.54403
AX-158551103	135k	2015	5A	458106669	3.33784	0.0852273	176	-2.861	6.29256
AX-158584359	135k	2015	5A	462763758	4.16094	0.105114	176	-3.07019	8.20588
AX-158599109	135k	2015	5A	463057668	5.52824	0.09375	176	-3.92292	11.5209
AX-109334721	135k	2015	5A	464475072	5.6436	0.0994318	176	-3.82398	11.8079
AX-158550766	135k	2015	5A	464479275	5.84313	0.0852273	176	4.23771	12.3069
AX-158584348	135k	2015	5A	466582184	5.47667	0.0823864	176	3.99853	11.393
AX-158565073	135k	BLUE	5A	537778024	3.37552	0.407104	183	-1.46803	6.74288
AX-108824312	135k	BLUE	5A	537921809	3.13857	0.404372	183	-1.41435	6.17388
AX-109475512	135k	BLUE	5A	538758878	3.21584	0.398907	183	1.44215	6.35875
AX-158538945	135k	BLUE	5A	539958539	3.10501	0.434426	183	1.35421	6.09379
AX-109884294	135k	2017	5A	657192557	3.18954	0.210227	176	1.93808	6.80257
AX-158599226	135k	2017	5A	657194915	3.31304	0.21875	176	-1.96609	7.12336
AX-94416605	35k	2016	5A	673720244	3.71817	0.0472222	180	5.27902	7.94153
AX-94995722	35k	2016	5A	676592388	3.4779	0.116667	180	3.12464	7.32719
AX-94857628	35k	2016	5A	676593010	3.4779	0.116667	180	-3.12464	7.32719
Kukri_c49033_52	90k	2016	5A	676600653	3.4779	0.116667	180	-3.12464	7.32719
AX-94723827	35k	2016	5A	676890191	3.98776	0.111111	180	-3.50197	8.63822
AX-95097524	35k	2017	5A	693657652	3.2821	0.167614	176	-2.05947	7.04281
RAC875_c8642_231	90k	2017	5A	698509966	3.71496	0.119318	176	2.75821	8.17994
