# Supplementary material for: Identifying Candidate Genes for Enhancing Grain Zn Concentration in Wheat
Source: Front Plant Sci. 2018 Sep 10;9:1313. doi: 10.3389/fpls.2018.01313 (PMC6143079; doi:10.3389/fpls.2018.01313)
Supplement: Supplementary file 7 [file Table_5.XLSX]

## Sheet: Chr_3B_genes
Table S5: Annotated gene functions.
Gene	Description	Excepression analysis
mRNA_1.1	Plasma membrane associated protein	None
mRNA_2.1	Mitogen-activated protein kinase kinase kinase npk1	Supported by EST or cDNA
mRNA_3.1	Mitogen-activated protein kinase kinase kinase	Supported by EST or cDNA
mRNA_4.1	Hypothetical protein	None
mRNA_5.1	Hypothetical protein	None
mRNA_6.1	Hypothetical protein	None
mRNA_7.1	Hypothetical protein	None
mRNA_8.1	Hypothetical protein	None
mRNA_9.1	RNA polymerase II transcriptional coactivator KELP	Supported by EST or cDNA
mRNA_10.1	MAPK activating protein-like	Supported by EST or cDNA
mRNA_11.1	F-box domain containing protein, expressed	Supported by EST or cDNA
mRNA_12.1	Hypothetical protein	Supported by EST or cDNA
mRNA_13.1	Hypothetical protein	None
mRNA_14.1	Zinc finger protein	None
mRNA_15.1	Hypothetical protein	None
mRNA_16.1	Hypothetical protein	None
mRNA_17.1	Hypothetical protein	None
mRNA_18.1	Hypothetical protein	None
mRNA_19.1	Proliferating cell nuclear antigen	Supported by EST or cDNA
mRNA_20.1	Hypothetical protein	None
mRNA_21.1	Proliferating cell nuclear antigen	None
mRNA_22.1	Hypothetical protein	Supported by EST or cDNA
mRNA_23.1	Mitogen-activated protein kinase kinase kinase	Supported by EST or cDNA
mRNA_24.1	Mitogen-activated protein kinase kinase kinase YODA	Supported by EST or cDNA
mRNA_25.1	Protein plastid transcriptionally active 16 chloroplastic	Supported by EST or cDNA
mRNA_26.1	Zinc finger BED domain-containing protein DAYSLEEPER	Supported by EST or cDNA
mRNA_27.1	Hypothetical protein	None
mRNA_28.1	Hypothetical protein	None
mRNA_29.1	Ribosomal RNA apurinic site specific lyase	None
mRNA_30.1	Hypothetical protein	None
mRNA_31.1	Hypothetical protein	None
mRNA_32.1	SWAP (Suppressor-of-White-APricot)/surp domain-containing protein	Supported by EST or cDNA
mRNA_33.1	VIP1 protein	Supported by EST or cDNA
mRNA_34.1	Hypothetical protein	None
mRNA_35.1	Phloretin 2'-O-glucosyltransferase	Supported by EST or cDNA
mRNA_36.1	ABC transporter B family member 2	Supported by EST or cDNA
mRNA_37.1	Hypothetical protein	None
mRNA_38.1	Two-pore potassium channel 1	None
mRNA_39.1	R2R3 MYB transcription factor	None
mRNA_40.1	Hypothetical protein	None
mRNA_41.1	Hypothetical protein	None
mRNA_42.1	ABC transporter	Supported by EST or cDNA
mRNA_43.1	Acetylajmalan esterase-like	Supported by EST or cDNA
mRNA_43.2	GDSL esterase/lipase At5g45910 family	Supported by EST or cDNA
mRNA_44.1	Werner Syndrome-like exonuclease	None
mRNA_45.1	Hypothetical protein	None

## Sheet: 3B_Blasting_result
Table S5: The blasting results for the highly significant markers
Query	Hit	Description	E-value	Bit score	Identity (%)	Coverage (%)	Query start (aa)	Query end (aa)	Hit start (aa)	Hit end (aa)
mRNA_1.1	tr|F2DP87|F2DP87_HORVV	Predicted protein OS=Hordeum vulgare subsp. vulgare PE=2 SV=1	1.30885e-101	291.967	94	100	1	156	1	156
	tr|B4FLA8|B4FLA8_MAIZE	AWPM-19-like family protein OS=Zea mays GN=100285785 PE=2 SV=1	1.01045e-87	256.914	83	99	1	155	1	155
	tr|B6TD76|B6TD76_MAIZE	Plasma membrane associated protein OS=Zea mays GN=100282955 PE=2 SV=1	2.71176e-86	253.447	83	99	1	155	1	155
	tr|Q943A6|Q943A6_ORYSJ	Os01g0699900 protein OS=Oryza sativa subsp. japonica GN=Os01g0699900 PE=2 SV=1	1.7284e-82	243.817	86	100	1	156	1	156
	tr|C6T3W1|C6T3W1_SOYBN	Uncharacterized protein OS=Glycine max GN=LOC100527291 PE=2 SV=1	1.43808e-72	218.779	69	96	1	154	1	154
	tr|C6TCD7|C6TCD7_SOYBN	Uncharacterized protein OS=Glycine max PE=2 SV=1	2.62154e-71	215.698	69	96	1	154	1	154
	tr|I3S3A8|I3S3A8_LOTJA	Uncharacterized protein OS=Lotus japonicus PE=2 SV=1	4.36545e-69	210.305	71	91	1	147	1	147
	tr|I3S4Y9|I3S4Y9_LOTJA	Uncharacterized protein OS=Lotus japonicus PE=2 SV=1	8.06136e-69	209.534	67	96	1	154	1	154
	tr|C6T477|C6T477_SOYBN	Uncharacterized protein OS=Glycine max GN=LOC100527398 PE=2 SV=1	1.95112e-67	206.068	65	96	1	155	1	155
	tr|G7IIU6|G7IIU6_MEDTR	ABA induced plasma membrane protein OS=Medicago truncatula GN=11416190 PE=2 SV=1	1.80269e-63	196.052	68	93	1	148	1	148
mRNA_2.1	tr|A0A1D5W0B7|A0A1D5W0B7_WHEAT	Uncharacterized protein OS=Triticum aestivum PE=3 SV=1	0	740.339	100	99	1	369	1	369
	tr|A0A287LEH8|A0A287LEH8_HORVV	Uncharacterized protein OS=Hordeum vulgare subsp. vulgare PE=3 SV=1	0	638.647	90	76	1	373	38	411
	tr|I1HQQ2|I1HQQ2_BRADI	Uncharacterized protein OS=Brachypodium distachyon GN=LOC100844165 PE=3 SV=1	0	569.311	83	76	1	369	1	370
	tr|A0A0Q3R7V2|A0A0Q3R7V2_BRADI	Uncharacterized protein OS=Brachypodium distachyon GN=BRADI_2g47510 PE=3 SV=1	0	568.54	83	78	1	369	1	370
	tr|B9EZ05|B9EZ05_ORYSJ	Uncharacterized protein OS=Oryza sativa subsp. japonica GN=OsJ_03142 PE=3 SV=1	0	528.094	75	77	7	374	3	370
	tr|B8A831|B8A831_ORYSI	Uncharacterized protein OS=Oryza sativa subsp. indica GN=OsI_03402 PE=3 SV=1	0	524.628	74	93	7	374	3	370
	tr|A0A0D9V4L5|A0A0D9V4L5_9ORYZ	Uncharacterized protein OS=Leersia perrieri PE=3 SV=1	2.11523e-178	505.368	74	93	1	368	1	372
	tr|A0A1D5V6U1|A0A1D5V6U1_WHEAT	Uncharacterized protein OS=Triticum aestivum PE=3 SV=1	1.21949e-168	480.33	77	83	1	326	1	326
	tr|A0A0D9V4L4|A0A0D9V4L4_9ORYZ	Uncharacterized protein OS=Leersia perrieri PE=3 SV=1	6.13375e-165	474.937	75	67	4	329	36	365
	tr|A0A287LEK0|A0A287LEK0_HORVV	Uncharacterized protein OS=Hordeum vulgare subsp. vulgare PE=3 SV=1	1.4949e-164	468.774	72	91	1	329	7	334
mRNA_3.1	tr|A0A287LEK0|A0A287LEK0_HORVV	Uncharacterized protein OS=Hordeum vulgare subsp. vulgare PE=3 SV=1	8.57758e-174	492.271	96	70	1	254	7	260
	tr|A0A287LEK4|A0A287LEK4_HORVV	Uncharacterized protein OS=Hordeum vulgare subsp. vulgare PE=3 SV=1	5.99755e-172	491.5	96	54	1	254	13	266
	tr|A0A1D5V6U1|A0A1D5V6U1_WHEAT	Uncharacterized protein OS=Triticum aestivum PE=3 SV=1	2.38453e-166	474.552	93	65	1	254	1	254
	tr|A0A0Q3KED4|A0A0Q3KED4_BRADI	Uncharacterized protein OS=Brachypodium distachyon GN=BRADI_2g47500 PE=3 SV=1	1.11609e-156	453.751	91	52	1	254	1	258
	tr|I1HQQ1|I1HQQ1_BRADI	Uncharacterized protein OS=Brachypodium distachyon GN=LOC100843865 PE=3 SV=1	1.84711e-156	451.825	91	56	1	254	1	258
	tr|A2WU56|A2WU56_ORYSI	Uncharacterized protein OS=Oryza sativa subsp. indica GN=OsI_03401 PE=3 SV=1	4.11096e-147	427.943	86	56	5	254	1	251
	tr|B8QUJ1|B8QUJ1_ORYSI	NPKL3 OS=Oryza sativa subsp. indica PE=3 SV=1	4.24208e-147	428.328	86	54	5	254	1	251
	tr|A0A0E0C6L9|A0A0E0C6L9_9ORYZ	Uncharacterized protein OS=Oryza meridionalis PE=3 SV=1	8.24372e-146	424.476	85	56	5	254	1	251
	tr|I1NQZ7|I1NQZ7_ORYGL	Uncharacterized protein OS=Oryza glaberrima PE=3 SV=1	8.70558e-146	424.476	85	56	5	254	1	251
	tr|A0A0D9YDN4|A0A0D9YDN4_9ORYZ	Uncharacterized protein OS=Oryza glumipatula PE=3 SV=1	8.89749e-146	424.476	85	56	5	254	1	251
mRNA_6.1	sp|Q94FB9|AB1D_ARATH	ABC transporter D family member 1 OS=Arabidopsis thaliana GN=ABCC1 PE=1 SV=1	0	1133.63	71	59	108	871	552	1334
	tr|A0A0R5QM51|A0A0R5QM51_SALMI	ABC Acyl Transporter OS=Salvia miltiorrhiza PE=2 SV=1	0	1105.89	70	58	111	871	557	1333
	tr|V9TJF4|V9TJF4_HEVBR	Peroxisomal membrane protein OS=Hevea brasiliensis GN=PMP1 PE=2 SV=1	0	1078.16	70	59	111	871	553	1337
	tr|C4J9H0|C4J9H0_MAIZE	Uncharacterized protein OS=Zea mays PE=2 SV=1	4.86605e-121	370.163	76	100	639	871	1	238
	tr|C0PJC8|C0PJC8_MAIZE	Uncharacterized protein OS=Zea mays PE=2 SV=1	2.01129e-95	300.442	87	100	716	871	1	162
mRNA_9.1	tr|F2E0F5|F2E0F5_HORVV	Predicted protein OS=Hordeum vulgare subsp. vulgare PE=2 SV=1	1.11246e-96	282.337	86	100	1	190	1	190
	tr|Q94JE5|Q94JE5_ORYSJ	Os01g0706000 protein OS=Oryza sativa subsp. japonica GN=Os01g0706000 PE=2 SV=1	3.30364e-69	212.616	67	99	1	189	1	182
	tr|C4IZ64|C4IZ64_MAIZE	Coactivator-p15 transcription factor OS=Zea mays GN=100384655 PE=2 SV=1	3.02814e-62	194.897	60	100	1	190	1	183
	tr|Q0WP62|Q0WP62_ARATH	Uncharacterized protein At4g10920 OS=Arabidopsis thaliana GN=At4g10920 PE=2 SV=1	1.91684e-51	166.777	51	90	13	186	13	161
	sp|O65155|KELP_ARATH	RNA polymerase II transcriptional coactivator KELP OS=Arabidopsis thaliana GN=KELP PE=1 SV=1	1.91684e-51	166.777	51	90	13	186	13	161
	tr|Q9AVE8|Q9AVE8_BRACM	Putative transcriptional coactivator OS=Brassica campestris GN=BcKELP PE=2 SV=1	5.37561e-49	160.614	51	98	1	186	1	161
	tr|B6U0Q2|B6U0Q2_MAIZE	Coactivator-p15 transcription factor OS=Zea mays GN=CoAp15.3 PE=2 SV=1	5.12311e-36	126.716	71	56	113	190	63	140
mRNA_10.1	tr|Q5N8F0|Q5N8F0_ORYSJ	MAPK activating protein-like OS=Oryza sativa subsp. japonica GN=P0692C11.22-1 PE=2 SV=1	0	1174.46	61	100	1	1113	1	1101
	tr|F2DF18|F2DF18_HORVV	Predicted protein OS=Hordeum vulgare subsp. vulgare PE=2 SV=1	5.12831e-76	250.366	99	100	1	120	1	120
	tr|I3SD10|I3SD10_LOTJA	Uncharacterized protein OS=Lotus japonicus PE=2 SV=1	1.58474e-09	60.077	56	58	22	66	13	57
mRNA_14.1	tr|Q84YG4|Q84YG4_WHEAT	Zinc finger protein OS=Triticum aestivum PE=2 SV=1	2.68912e-70	226.868	59	100	43	320	1	268
mRNA_19.1	tr|A0A1D5WA16|A0A1D5WA16_WHEAT	Proliferating cell nuclear antigen OS=Triticum aestivum PE=3 SV=1	0	1179.85	100	100	1	573	1	573
	tr|M8A5C4|M8A5C4_TRIUA	Proliferating cell nuclear antigen OS=Triticum urartu GN=TRIUR3_32238 PE=3 SV=1	1.66834e-153	445.277	85	92	6	260	1	255
	tr|T1MJE1|T1MJE1_TRIUA	Proliferating cell nuclear antigen OS=Triticum urartu PE=3 SV=1	3.66244e-136	400.979	78	100	297	560	1	270
	tr|A0A077S1W7|A0A077S1W7_WHEAT	Proliferating cell nuclear antigen OS=Triticum aestivum GN=TRAES_3BF058400040CFD_c1 PE=3 SV=1	1.10641e-100	310.071	78	71	68	260	1	193
	tr|I1IDN4|I1IDN4_BRADI	Proliferating cell nuclear antigen OS=Brachypodium distachyon GN=LOC100843467 PE=3 SV=1	1.1598e-71	234.958	50	98	1	265	1	257
mRNA_21.1	tr|M8A5C4|M8A5C4_TRIUA	Proliferating cell nuclear antigen OS=Triticum urartu GN=TRIUR3_32238 PE=3 SV=1	2.00805e-167	469.544	91	92	6	261	1	256
	tr|A0A1D5WA16|A0A1D5WA16_WHEAT	Proliferating cell nuclear antigen OS=Triticum aestivum PE=3 SV=1	1.18644e-149	435.647	81	50	1	289	1	286
	tr|T1MJE1|T1MJE1_TRIUA	Proliferating cell nuclear antigen OS=Triticum urartu PE=3 SV=1	1.24452e-143	409.068	77	100	1	267	1	270
	tr|A0A077S1W7|A0A077S1W7_WHEAT	Proliferating cell nuclear antigen OS=Triticum aestivum GN=TRAES_3BF058400040CFD_c1 PE=3 SV=1	1.93454e-97	292.352	68	87	68	294	1	238
	tr|B4FGZ9|B4FGZ9_MAIZE	Uncharacterized protein OS=Zea mays PE=2 SV=1	9.21106e-28	108.997	50	79	1	109	1	108
mRNA_23.1	tr|A0A1D5W7N0|A0A1D5W7N0_WHEAT	Uncharacterized protein OS=Triticum aestivum PE=3 SV=1	0	721.079	100	100	1	357	1	357
	tr|A0A1D5VET7|A0A1D5VET7_WHEAT	Uncharacterized protein OS=Triticum aestivum PE=3 SV=1	1.0934e-158	457.218	96	53	77	323	1	247
	tr|A0A0Q3GDJ6|A0A0Q3GDJ6_BRADI	Uncharacterized protein OS=Brachypodium distachyon GN=BRADI_2g47490 PE=3 SV=1	3.19904e-152	437.573	90	64	77	323	1	246
	tr|I1HQQ0|I1HQQ0_BRADI	Uncharacterized protein OS=Brachypodium distachyon GN=LOC100843555 PE=3 SV=1	5.54006e-152	440.654	90	51	77	323	1	246
	tr|K3XHE6|K3XHE6_SETIT	Uncharacterized protein OS=Setaria italica GN=LOC101773550 PE=3 SV=1	3.69669e-138	405.216	83	52	77	323	1	246
	tr|A2ZWX2|A2ZWX2_ORYSJ	Uncharacterized protein OS=Oryza sativa subsp. japonica GN=OsJ_03139 PE=3 SV=1	3.13053e-135	395.971	85	59	77	323	1	248
	tr|A2WU55|A2WU55_ORYSI	Uncharacterized protein OS=Oryza sativa subsp. indica GN=OsI_03400 PE=3 SV=1	3.64673e-135	395.586	85	59	77	323	1	248
	tr|A0A0E0FRR8|A0A0E0FRR8_ORYNI	Uncharacterized protein OS=Oryza nivara PE=3 SV=1	3.64673e-135	395.586	84	59	77	323	1	248
	tr|A0A0E0N196|A0A0E0N196_ORYRU	Uncharacterized protein OS=Oryza rufipogon PE=3 SV=1	5.34091e-135	395.201	85	59	77	323	1	248
	tr|I1NQZ6|I1NQZ6_ORYGL	Uncharacterized protein OS=Oryza glaberrima PE=3 SV=1	7.48835e-135	394.815	85	59	77	323	1	248
mRNA_24.1	tr|A0A077RUI2|A0A077RUI2_WHEAT	Uncharacterized protein OS=Triticum aestivum GN=TRAES_3BF169900020CFD_c1 PE=3 SV=1	0	953.74	100	100	1	473	1	473
	tr|A0A1D5WG39|A0A1D5WG39_WHEAT	Uncharacterized protein OS=Triticum aestivum PE=3 SV=1	0	817.765	93	100	1	468	1	458
	tr|A0A1D5W7F7|A0A1D5W7F7_WHEAT	Uncharacterized protein OS=Triticum aestivum PE=3 SV=1	0	762.681	100	96	1	381	1	381
	tr|I1HQP9|I1HQP9_BRADI	Uncharacterized protein OS=Brachypodium distachyon GN=LOC100843256 PE=3 SV=1	0	669.078	78	96	1	463	1	470
	tr|A0A1D5V4N5|A0A1D5V4N5_WHEAT	Uncharacterized protein OS=Triticum aestivum PE=3 SV=1	0	651.744	93	98	1	369	1	367
	tr|A0A0Q3GDW1|A0A0Q3GDW1_BRADI	Uncharacterized protein OS=Brachypodium distachyon GN=BRADI_2g47480 PE=3 SV=1	0	598.586	84	100	1	386	1	389
	tr|B8QUI8|B8QUI8_ORYSI	NPKL1 OS=Oryza sativa subsp. indica PE=3 SV=1	0	582.408	68	94	1	451	1	452
	tr|J3L379|J3L379_ORYBR	Uncharacterized protein OS=Oryza brachyantha GN=102708397 PE=3 SV=1	0	575.474	67	99	1	453	1	456
	tr|A0A0E0N194|A0A0E0N194_ORYRU	Uncharacterized protein OS=Oryza rufipogon PE=3 SV=1	0	560.836	69	94	1	451	1	453
	tr|B8QUI7|B8QUI7_ORYSJ	NPKL1 OS=Oryza sativa subsp. japonica PE=3 SV=1	0	558.525	68	94	1	451	1	453
mRNA_25.1	tr|F2DFU6|F2DFU6_HORVV	Predicted protein OS=Hordeum vulgare subsp. vulgare PE=2 SV=1	0	956.822	97	100	1	498	1	498
	tr|C0PE12|C0PE12_MAIZE	Protein plastid transcriptionally active 16 chloroplastic OS=Zea mays GN=100383193 PE=2 SV=1	0	574.704	69	100	1	498	1	496
	tr|B7F1B2|B7F1B2_ORYSJ	Os05g0291700 protein OS=Oryza sativa subsp. japonica GN=Os05g0291700 PE=2 SV=1	6.011e-165	473.781	76	98	1	328	1	332
mRNA_26.1	tr|Q0JK40|Q0JK40_ORYSJ	Os01g0698300 protein OS=Oryza sativa subsp. japonica GN=Os01g0698300 PE=2 SV=1	0	1230.7	85	100	1	699	1	700
	tr|C0PEM7|C0PEM7_MAIZE	Uncharacterized protein OS=Zea mays PE=2 SV=1	0	1156.35	78	100	1	699	1	699
	tr|B6U4H6|B6U4H6_MAIZE	Transposon protein OS=Zea mays PE=2 SV=1	0	1155.58	78	100	1	699	1	699
mRNA_32.1	tr|C0PFY8|C0PFY8_MAIZE	SWAP (Suppressor-of-White-APricot)/surp domain-containing protein OS=Zea mays GN=100383427 PE=2 SV=1	0	547.354	55	100	189	832	1	634
mRNA_33.1	tr|Q9M4C6|Q9M4C6_AVEFA	VIP1 protein OS=Avena fatua GN=vip1 PE=2 SV=1	1.06286e-99	291.967	86	100	1	216	1	214
	tr|B4FRS6|B4FRS6_MAIZE	VIP1 protein OS=Zea mays GN=100282630 PE=2 SV=1	5.33132e-56	182.185	55	100	1	216	1	240
mRNA_35.1	tr|W5CRV4|W5CRV4_WHEAT	Glycosyltransferase OS=Triticum aestivum GN=TRAES_3BF026500120CFD_c1 PE=3 SV=1	0	976.852	100	100	1	477	1	477
	tr|A0A1D5WP99|A0A1D5WP99_WHEAT	Glycosyltransferase OS=Triticum aestivum PE=3 SV=1	0	933.324	95	100	1	477	1	477
	tr|M8BWP4|M8BWP4_AEGTA	Glycosyltransferase OS=Aegilops tauschii GN=F775_05891 PE=3 SV=1	0	930.628	95	100	1	477	1	477
	tr|M0X0G8|M0X0G8_HORVV	Glycosyltransferase OS=Hordeum vulgare subsp. vulgare PE=3 SV=1	0	854.358	90	100	1	477	1	479
	tr|F2E089|F2E089_HORVV	Glycosyltransferase OS=Hordeum vulgare subsp. vulgare PE=2 SV=1	0	853.973	89	100	1	477	1	479
	tr|C4MF49|C4MF49_9POAL	Glycosyltransferase OS=Avena strigosa PE=2 SV=1	0	802.742	81	99	1	474	1	475
	tr|I1HQP1|I1HQP1_BRADI	Glycosyltransferase OS=Brachypodium distachyon GN=LOC100830514 PE=3 SV=1	0	777.319	80	100	1	477	1	478
	tr|I1HQP2|I1HQP2_BRADI	Glycosyltransferase OS=Brachypodium distachyon GN=LOC100830514 PE=3 SV=1	0	751.51	78	100	1	477	1	469
	tr|A0A0A8XP54|A0A0A8XP54_ARUDO	Glycosyltransferase OS=Arundo donax PE=3 SV=1	0	735.332	75	99	1	474	1	477
	tr|I1HQP3|I1HQP3_BRADI	Glycosyltransferase OS=Brachypodium distachyon GN=LOC100830821 PE=3 SV=1	0	729.939	75	98	11	477	12	477
mRNA_36.1	tr|Q8RVT7|Q8RVT7_WHEAT	Multidrug resistance protein 1 homolog OS=Triticum aestivum GN=tamdr1 PE=2 SV=1	0	1594.71	75	82	17	1047	229	1262
	tr|A0A221LB26|A0A221LB26_SESPO	Multidrug resistance 9 OS=Sesuvium portulacastrum PE=2 SV=1	0	1324.3	61	98	5	1044	13	1072
	sp|O80725|AB4B_ARATH	ABC transporter B family member 4 OS=Arabidopsis thaliana GN=ABCB4 PE=1 SV=1	0	1322.38	63	81	16	1044	245	1281
	tr|Q94IH6|Q94IH6_COPJA	CjMDR1 OS=Coptis japonica GN=Cjmdr1 PE=2 SV=1	0	1319.29	63	81	4	1048	245	1289
	tr|A5X7X7|A5X7X7_CATRO	MDR-like ABC transporter OS=Catharanthus roseus GN=mdr PE=2 SV=1	0	1306.2	62	83	2	1048	211	1266
	tr|I0J0H5|I0J0H5_COPJA	ABC protein OS=Coptis japonica GN=Cjabcb2 PE=2 SV=1	0	1304.66	63	80	15	1048	257	1292
	tr|A0A0M4TZ28|A0A0M4TZ28_9MAGN	B-type ABC transporter OS=Thalictrum minus GN=ABCB2 PE=2 SV=1	0	1304.27	65	80	15	1048	252	1285
	sp|Q9FWX7|AB11B_ARATH	ABC transporter B family member 11 OS=Arabidopsis thaliana GN=ABCB11 PE=2 SV=1	0	1298.88	61	81	16	1048	242	1277
	tr|I7GUC2|I7GUC2_LOTJA	ATP-binding cassette protein OS=Lotus japonicus GN=ABCB PE=2 SV=1	0	1293.87	61	81	23	1048	240	1252
	tr|A0A097P9N7|A0A097P9N7_HEVBR	ABC transporter family protein OS=Hevea brasiliensis GN=ABCB11 PE=2 SV=1	0	1293.49	63	81	16	1044	242	1277
mRNA_38.1	tr|F2E8T5|F2E8T5_HORVV	Predicted protein OS=Hordeum vulgare subsp. vulgare PE=2 SV=1	0	777.704	96	100	1	394	1	394
	tr|B5BNY0|B5BNY0_ORYSJ	Os01g0696100 protein OS=Oryza sativa subsp. japonica GN=Osrok PE=2 SV=1	0	661.759	82	97	1	394	13	405
mRNA_39.1	tr|F2EK85|F2EK85_HORVV	Predicted protein OS=Hordeum vulgare subsp. vulgare PE=2 SV=1	2.05446e-154	435.261	89	100	1	271	1	268
	tr|O23892|O23892_ORYSA	OSMYB4 OS=Oryza sativa GN=Osmyb4 PE=2 SV=1	1.27073e-95	286.574	68	83	27	257	20	247
	tr|Q7F3D6|Q7F3D6_ORYSJ	Myb-related protein 1-like OS=Oryza sativa subsp. japonica GN=Os01g0695900 PE=2 SV=1	1.27073e-95	286.574	68	83	27	257	20	247
	tr|Q58QD0|Q58QD0_VITVI	MYB5b OS=Vitis vinifera PE=2 SV=1	2.90851e-78	243.432	56	70	27	254	25	243
	tr|Q6Q789|Q6Q789_VITVI	Myb transcription factor OS=Vitis vinifera GN=MybCs1 PE=2 SV=1	3.44122e-78	243.817	54	72	27	254	20	248
	tr|Q9ATD9|Q9ATD9_GOSHI	BNLGHi233 OS=Gossypium hirsutum GN=bnlghi6233 PE=2 SV=1	5.79369e-77	238.039	54	81	27	254	23	223
	tr|Q2TCH0|Q2TCH0_PETHY	PH4 OS=Petunia hybrida GN=PH4 PE=2 SV=1	6.17837e-76	236.498	52	83	27	262	23	254
	tr|H9XUF9|H9XUF9_9MAGN	R2R3-MYB transcription factor MYB9 OS=Epimedium sagittatum GN=MYB9 PE=2 SV=1	2.08439e-75	235.343	52	72	27	263	30	238
	tr|X2EXK4|X2EXK4_9ROSA	MYB12a protein OS=Malus hybrid cultivar GN=MYB12a PE=2 SV=1	4.09178e-75	237.269	50	73	27	272	48	313
	tr|B6E2S8|B6E2S8_GOSBA	MYB-like protein 2 OS=Gossypium barbadense PE=2 SV=1	4.76052e-75	233.032	54	81	27	254	23	224
mRNA_42.1	tr|F2DH23|F2DH23_HORVV	Predicted protein OS=Hordeum vulgare subsp. vulgare PE=2 SV=1	0	623.624	79	99	1	389	2	390
	tr|C0HGQ6|C0HGQ6_MAIZE	Uncharacterized protein OS=Zea mays PE=2 SV=1	0	520.005	66	64	1	387	215	601
	tr|B4FI32|B4FI32_MAIZE	Uncharacterized protein OS=Zea mays PE=2 SV=1	2.21476e-139	402.905	68	99	95	387	1	293
	tr|B4FAR5|B4FAR5_MAIZE	Uncharacterized protein OS=Zea mays PE=2 SV=1	4.85402e-119	365.54	51	54	2	383	312	690
	tr|I3T4J2|I3T4J2_LOTJA	Uncharacterized protein OS=Lotus japonicus PE=2 SV=1	3.22336e-70	221.861	77	90	225	372	1	149
	tr|Q56Z63|Q56Z63_ARATH	p-glycoprotein-2 OS=Arabidopsis thaliana GN=At4g25960 PE=2 SV=1	1.44148e-37	135.576	63	99	287	390	1	104
	tr|I3S1G2|I3S1G2_LOTJA	Uncharacterized protein OS=Lotus japonicus PE=2 SV=1	1.08967e-30	118.242	51	90	271	389	2	119
	tr|C0PA99|C0PA99_MAIZE	Uncharacterized protein OS=Zea mays PE=2 SV=1	2.77897e-19	87.0409	50	88	283	384	2	103
mRNA_43.1	tr|F2DV49|F2DV49_HORVV	Predicted protein OS=Hordeum vulgare subsp. vulgare PE=2 SV=1	1.73026e-130	381.333	74	77	1	296	1	292
	tr|F2EJ34|F2EJ34_HORVV	Predicted protein OS=Hordeum vulgare subsp. vulgare PE=2 SV=1	8.09159e-119	351.673	72	69	39	289	38	298
	tr|B4FG74|B4FG74_MAIZE	Esterase OS=Zea mays PE=2 SV=1	2.19566e-114	340.117	66	70	33	289	30	295
	tr|B4FSK3|B4FSK3_MAIZE	Esterase OS=Zea mays GN=100273059 PE=2 SV=1	1.74865e-112	335.495	64	70	33	289	34	299
	tr|Q5Z787|Q5Z787_ORYSJ	Os06g0531600 protein OS=Oryza sativa subsp. japonica GN=P0410C01.35-1 PE=2 SV=1	1.27305e-97	297.36	59	71	32	289	29	295
	tr|F2CUZ9|F2CUZ9_HORVV	Predicted protein OS=Hordeum vulgare subsp. vulgare PE=2 SV=1	1.81272e-97	296.975	56	76	34	308	35	322
	tr|B4FFV6|B4FFV6_MAIZE	Uncharacterized protein OS=Zea mays PE=2 SV=1	1.49564e-90	279.256	54	78	32	308	28	319
	tr|F2CR62|F2CR62_HORVV	Predicted protein OS=Hordeum vulgare subsp. vulgare PE=2 SV=1	1.70757e-83	261.151	51	72	32	289	23	289
	tr|F2E2J7|F2E2J7_HORVV	Predicted protein OS=Hordeum vulgare subsp. vulgare PE=2 SV=1	1.19662e-75	241.121	61	50	32	218	23	208
	tr|Q5Z739|Q5Z739_ORYSJ	Os06g0531900 protein OS=Oryza sativa subsp. japonica GN=Os06g0531900 PE=2 SV=1	2.12756e-74	238.424	52	57	31	252	50	275
mRNA_43.2	tr|F2DV49|F2DV49_HORVV	Predicted protein OS=Hordeum vulgare subsp. vulgare PE=2 SV=1	0	762.296	97	100	1	381	1	380
	tr|F2EJ34|F2EJ34_HORVV	Predicted protein OS=Hordeum vulgare subsp. vulgare PE=2 SV=1	0	681.404	94	90	39	382	38	381
	tr|B4FG74|B4FG74_MAIZE	Esterase OS=Zea mays PE=2 SV=1	0	641.728	86	92	33	382	30	378
	tr|B4FSK3|B4FSK3_MAIZE	Esterase OS=Zea mays GN=100273059 PE=2 SV=1	0	640.188	85	91	33	382	34	382
	tr|Q5Z787|Q5Z787_ORYSJ	Os06g0531600 protein OS=Oryza sativa subsp. japonica GN=P0410C01.35-1 PE=2 SV=1	0	582.022	78	93	32	382	29	375
	tr|F2CUZ9|F2CUZ9_HORVV	Predicted protein OS=Hordeum vulgare subsp. vulgare PE=2 SV=1	0	569.311	78	91	34	382	35	379
	tr|B4FFV6|B4FFV6_MAIZE	Uncharacterized protein OS=Zea mays PE=2 SV=1	0	551.206	73	93	32	382	28	376
	tr|B6TZ91|B6TZ91_MAIZE	Esterase OS=Zea mays GN=100284971 PE=2 SV=1	1.9228e-177	502.286	66	93	35	382	24	368
	tr|Q9LHX8|Q9LHX8_ORYSJ	Os01g0214800 protein OS=Oryza sativa subsp. japonica GN=P0515G01.13-1 PE=2 SV=1	3.15515e-177	501.516	66	92	35	381	27	369
	tr|F2CR62|F2CR62_HORVV	Predicted protein OS=Hordeum vulgare subsp. vulgare PE=2 SV=1	1.03415e-175	497.664	65	93	32	381	23	368

## Sheet: 3B_InterPro
Query	InterPro ID	Description	Domain hit (start..end)
mRNA_1.1	IPR008390	AWPM-19-like	1..156
mRNA_2.1	IPR011009	Protein kinase-like domain superfamily	7..308
	IPR000719	Protein kinase domain	9..257
	IPR017441	Protein kinase, ATP binding site	15..39
	IPR008271	Serine/threonine-protein kinase, active site	125..137
mRNA_3.1	IPR011009	Protein kinase-like domain superfamily	7..311
	IPR000719	Protein kinase domain	9..257
	IPR017441	Protein kinase, ATP binding site	15..39
mRNA_4.1	IPR015422	Pyridoxal phosphate-dependent transferase, subdomain 2	16..109
mRNA_5.1	IPR014729	Rossmann-like alpha/beta/alpha sandwich fold	3..107
	IPR025777	GMP synthetase ATP pyrophosphatase domain	18..108
	IPR022310	NAD/GMP synthase	39..65
	IPR001674	GMP synthase, C-terminal	79..108
mRNA_6.1	IPR027417	P-loop containing nucleoside triphosphate hydrolase	117..206, 647..737, 775..843
	IPR003439	ABC transporter-like	128..164, 670..823
	IPR017871	ABC transporter, conserved site	136..150, 795..809
	IPR011527	ABC transporter type 1, transmembrane domain	298..567
	IPR036640	ABC transporter type 1, transmembrane domain superfamily	306..630
mRNA_8.1	IPR036875	Zinc finger, CCHC-type superfamily	92..169
	IPR001878	Zinc finger, CCHC-type	103..119
mRNA_9.1	IPR017415	Putative RNA polymerase II transcriptional coactivator KELP	1..190
	IPR014876	DEK, C-terminal	5..59
	IPR009044	ssDNA-binding transcriptional regulator	113..189
	IPR003173	Transcriptional coactivator p15 (PC4)	124..174
mRNA_10.1	IPR005061	Vacuolar protein sorting-associated protein Ist1	11..1113
mRNA_11.1	IPR005174	Domain unknown function DUF295	337..371
mRNA_14.1	IPR036875	Zinc finger, CCHC-type superfamily	89..176
mRNA_19.1	IPR000730	Proliferating cell nuclear antigen, PCNA	1..265, 297..559
	IPR022648	Proliferating cell nuclear antigen, PCNA, N-terminal	1..121, 297..418
	IPR022649	Proliferating cell nuclear antigen, PCNA, C-terminal	136..260, 434..555
mRNA_21.1	IPR000730	Proliferating cell nuclear antigen, PCNA	1..265
	IPR022648	Proliferating cell nuclear antigen, PCNA, N-terminal	1..124
	IPR022649	Proliferating cell nuclear antigen, PCNA, C-terminal	138..260
mRNA_23.1	IPR011009	Protein kinase-like domain superfamily	71..326
	IPR000719	Protein kinase domain	85..336
	IPR017441	Protein kinase, ATP binding site	91..115
	IPR008271	Serine/threonine-protein kinase, active site	200..212
mRNA_24.1	IPR011009	Protein kinase-like domain superfamily	7..258
	IPR000719	Protein kinase domain	9..257
	IPR017441	Protein kinase, ATP binding site	15..39
	IPR008271	Serine/threonine-protein kinase, active site	125..137
mRNA_25.1	IPR036291	NAD(P)-binding domain superfamily	83..319
	IPR016040	NAD(P)-binding domain	89..305
mRNA_26.1	IPR003656	Zinc finger, BED-type	32..83
	IPR036236	Zinc finger C2H2 superfamily	35..83
	IPR012337	Ribonuclease H-like superfamily	192..674
	IPR025525	hAT-like transposase, RNase-H fold	427..526
	IPR008906	HAT, C-terminal dimerisation domain	590..672
mRNA_27.1	IPR032675	Leucine-rich repeat domain superfamily	5..208
	IPR001810	F-box domain	10..68
	IPR036047	F-box-like domain superfamily	10..70
mRNA_29.1	IPR032675	Leucine-rich repeat domain superfamily	5..325
	IPR036047	F-box-like domain superfamily	10..73
mRNA_32.1	IPR019147	Suppressor of white apricot N-terminal domain	1..121
	IPR035967	SWAP/Surp superfamily	139..203, 351..411
	IPR000061	SWAP/Surp	154..207, 360..413
mRNA_34.1	IPR036875	Zinc finger, CCHC-type superfamily	156..239
	IPR001878	Zinc finger, CCHC-type	205..221
	IPR001584	Integrase, catalytic core	262..438
	IPR036397	Ribonuclease H superfamily	267..471
	IPR012337	Ribonuclease H-like superfamily	290..439
mRNA_35.1	IPR002213	UDP-glucuronosyl/UDP-glucosyltransferase	265..405
	IPR035595	UDP-glycosyltransferase family, conserved site	353..396
mRNA_36.1	IPR036640	ABC transporter type 1, transmembrane domain superfamily	2..139, 446..791
	IPR011527	ABC transporter type 1, transmembrane domain	25..118, 484..770
	IPR027417	P-loop containing nucleoside triphosphate hydrolase	145..391, 795..1042
	IPR003439	ABC transporter-like	153..389, 805..1042
	IPR003593	AAA+ ATPase domain	180..366, 832..1025
	IPR017871	ABC transporter, conserved site	292..306, 945..959
mRNA_38.1	IPR013099	Potassium channel domain	118..190, 247..303
	IPR003280	Two pore domain potassium channel	154..182, 274..283
mRNA_39.1	IPR017930	Myb domain	24..131
	IPR009057	Homeobox-like domain superfamily	26..123
	IPR001005	SANT/Myb domain	28..78, 81..129
mRNA_42.1	IPR036640	ABC transporter type 1, transmembrane domain superfamily	1..136
	IPR011527	ABC transporter type 1, transmembrane domain	1..112
	IPR027417	P-loop containing nucleoside triphosphate hydrolase	136..384
	IPR003439	ABC transporter-like	147..384
	IPR003593	AAA+ ATPase domain	174..347
	IPR017871	ABC transporter, conserved site	287..301
mRNA_43.1	IPR036514	SGNH hydrolase superfamily	22..269
mRNA_43.2	IPR036514	SGNH hydrolase superfamily	22..370
	IPR035669	GDSL lipase/esterase-like, plant	38..372
	IPR001087	GDSL lipase/esterase	39..366
mRNA_44.1	IPR036397	Ribonuclease H superfamily	84..285
	IPR012337	Ribonuclease H-like superfamily	127..284
	IPR002562	3'-5' exonuclease domain	155..282

## Sheet: 3B_GO
Query	GO ID	GO Term	GO Category
mRNA_2.1	GO:0004672	protein kinase activity	Molecular Function
	GO:0005524	ATP binding	Molecular Function
	GO:0006468	protein phosphorylation	Biological Process
mRNA_3.1	GO:0004672	protein kinase activity	Molecular Function
	GO:0005524	ATP binding	Molecular Function
	GO:0006468	protein phosphorylation	Biological Process
mRNA_4.1	GO:0003824	catalytic activity	Molecular Function
mRNA_5.1	GO:0003922	GMP synthase (glutamine-hydrolyzing) activity	Molecular Function
	GO:0005524	ATP binding	Molecular Function
	GO:0016462	pyrophosphatase activity	Molecular Function
	GO:0006164	purine nucleotide biosynthetic process	Biological Process
	GO:0006177	GMP biosynthetic process	Biological Process
mRNA_6.1	GO:0005524	ATP binding	Molecular Function
	GO:0016887	ATPase activity	Molecular Function
	GO:0042626	ATPase activity, coupled to transmembrane movement of substances	Molecular Function
	GO:0016021	integral component of membrane	Cellular Component
	GO:0055085	transmembrane transport	Biological Process
mRNA_8.1	GO:0003676	nucleic acid binding	Molecular Function
	GO:0008270	zinc ion binding	Molecular Function
mRNA_9.1	GO:0003677	DNA binding	Molecular Function
	GO:0003713	transcription coactivator activity	Molecular Function
	GO:0006355	regulation of transcription, DNA-templated	Biological Process
mRNA_10.1	GO:0015031	protein transport	Biological Process
mRNA_14.1	GO:0003676	nucleic acid binding	Molecular Function
	GO:0008270	zinc ion binding	Molecular Function
mRNA_19.1	GO:0003677	DNA binding	Molecular Function
	GO:0030337	DNA polymerase processivity factor activity	Molecular Function
	GO:0006275	regulation of DNA replication	Biological Process
mRNA_21.1	GO:0003677	DNA binding	Molecular Function
	GO:0030337	DNA polymerase processivity factor activity	Molecular Function
	GO:0006275	regulation of DNA replication	Biological Process
mRNA_23.1	GO:0004672	protein kinase activity	Molecular Function
	GO:0005524	ATP binding	Molecular Function
	GO:0006468	protein phosphorylation	Biological Process
mRNA_24.1	GO:0004672	protein kinase activity	Molecular Function
	GO:0005524	ATP binding	Molecular Function
	GO:0006468	protein phosphorylation	Biological Process
mRNA_26.1	GO:0003677	DNA binding	Molecular Function
	GO:0046983	protein dimerization activity	Molecular Function
mRNA_27.1	GO:0005515	protein binding	Molecular Function
mRNA_29.1	GO:0005515	protein binding	Molecular Function
mRNA_32.1	GO:0003723	RNA binding	Molecular Function
	GO:0006396	RNA processing	Biological Process
mRNA_34.1	GO:0003676	nucleic acid binding	Molecular Function
	GO:0008270	zinc ion binding	Molecular Function
	GO:0015074	DNA integration	Biological Process
mRNA_35.1	GO:0016758	transferase activity, transferring hexosyl groups	Molecular Function
	GO:0008152	metabolic process	Biological Process
mRNA_36.1	GO:0005524	ATP binding	Molecular Function
	GO:0016887	ATPase activity	Molecular Function
	GO:0042626	ATPase activity, coupled to transmembrane movement of substances	Molecular Function
	GO:0016021	integral component of membrane	Cellular Component
	GO:0055085	transmembrane transport	Biological Process
mRNA_38.1	GO:0005267	potassium channel activity	Molecular Function
	GO:0016020	membrane	Cellular Component
	GO:0071805	potassium ion transmembrane transport	Biological Process
mRNA_39.1	GO:0003677	DNA binding	Molecular Function
mRNA_42.1	GO:0005524	ATP binding	Molecular Function
	GO:0016887	ATPase activity	Molecular Function
	GO:0042626	ATPase activity, coupled to transmembrane movement of substances	Molecular Function
	GO:0016021	integral component of membrane	Cellular Component
	GO:0055085	transmembrane transport	Biological Process
mRNA_43.2	GO:0016788	hydrolase activity, acting on ester bonds	Molecular Function
mRNA_44.1	GO:0003676	nucleic acid binding	Molecular Function
	GO:0008408	3'-5' exonuclease activity	Molecular Function
	GO:0006139	nucleobase-containing compound metabolic process	Biological Process

## Sheet: Chr_5A_genes
Table S5: Annotated gene functions .
Gene	Description	Expression analysis
mRNA_1.1	Blue copper protein	Supported by EST or cDNA
mRNA_2.1	Blue copper protein	None
mRNA_3.1	Hypothetical protein	Supported by EST or cDNA
mRNA_4.1	Isoamylase	Supported by EST or cDNA
mRNA_5.1	Hypothetical protein	Supported by EST or cDNA
mRNA_5.2	Hypothetical protein	Supported by EST or cDNA
mRNA_6.1	Hypothetical protein	None
mRNA_7.1	Hypothetical protein	None
mRNA_8.1	Hypothetical protein	None
mRNA_9.1	Hypothetical protein	None
mRNA_10.1	Hypothetical protein	None
mRNA_11.1	Homeobox-leucine zipper protein HOX4	Supported by EST or cDNA
mRNA_12.1	Hypothetical protein	None
mRNA_13.1	Hypothetical protein	Supported by EST or cDNA
mRNA_14.1	Hypothetical protein	None
mRNA_15.1	Peroxidase 15	Supported by EST or cDNA
mRNA_16.1	Hypothetical protein	None
mRNA_17.1	Hypothetical protein	None
mRNA_18.1	Hypothetical protein	None
mRNA_19.1	Hypothetical protein	None
mRNA_20.1	Wall-associated receptor kinase 3	Supported by EST or cDNA
mRNA_21.1	Wall-associated receptor kinase 3	None
mRNA_22.1	Hypothetical protein	None
mRNA_23.1	Wall-associated receptor kinase 3	Supported by EST or cDNA
mRNA_24.1	Hypothetical protein	None
mRNA_25.1	TRNA (Cytosine(34)-C(5))-methyltransferase-like isoform X2	Supported by EST or cDNA
mRNA_26.1	Hypothetical protein	None
mRNA_27.1	Hypothetical protein	None
mRNA_28.1	Hypothetical protein	None
mRNA_29.1	Hypothetical protein	Supported by EST or cDNA
mRNA_30.1	Hypothetical protein	Supported by EST or cDNA
mRNA_31.1	Ubiquitin carboxyl-terminal hydrolase family protein	Supported by EST or cDNA
mRNA_32.1	Hypothetical protein	None
mRNA_33.1	Hypothetical protein	None
mRNA_34.1	Protein FAR1-RELATED SEQUENCE 11	Supported by EST or cDNA
mRNA_35.1	Hypothetical protein	None
mRNA_36.1	Hypothetical protein	None
mRNA_37.1	Hypothetical protein	None
mRNA_38.1	Hypothetical protein	None
mRNA_39.1	Hypothetical protein	None
mRNA_40.1	Hypothetical protein	None
mRNA_41.1	Hypothetical protein	None
mRNA_42.1	BZIP protein	None
mRNA_43.1	Chlororespiratory reduction 2	None
mRNA_44.1	Transcription factor bHLH76	Supported by EST or cDNA
mRNA_45.1	Hypothetical protein	Supported by EST or cDNA
mRNA_45.2	Hypothetical protein	Supported by EST or cDNA
mRNA_46.1	Hypothetical protein	None
mRNA_47.1	Hypothetical protein	None
mRNA_48.1	Hypothetical protein	None
mRNA_49.1	Hypothetical protein	None

## Sheet: 5A_Blasting_result
Table S5: The blasting results for the highly significant markers.
Query	Hit	Description	E-value	Bit score	Identity (%)	Coverage (%)	Query start (aa)	Query end (aa)	Hit start (aa)	Hit end (aa)
mRNA_1.1	tr|F2DQZ6|F2DQZ6_HORVV	Predicted protein OS=Hordeum vulgare subsp. vulgare PE=2 SV=1	8.5906e-56	176.792	65	85	26	163	25	164
	tr|B6TCC4|B6TCC4_MAIZE	Blue copper protein OS=Zea mays PE=2 SV=1	7.64875e-49	159.073	68	68	25	134	25	132
	tr|C0P5M0|C0P5M0_MAIZE	Cupredoxin superfamily protein OS=Zea mays GN=100382230 PE=2 SV=1	1.43224e-39	137.117	60	53	21	128	25	132
	tr|M0SCD1|M0SCD1_MUSAM	Uncharacterized protein OS=Musa acuminata subsp. malaccensis GN=103977509 PE=3 SV=1	1.68734e-39	135.961	54	65	4	121	5	122
	tr|I3SFL9|I3SFL9_LOTJA	Uncharacterized protein OS=Lotus japonicus PE=2 SV=1	3.09237e-38	132.88	52	71	1	134	1	130
	tr|B6UB13|B6UB13_MAIZE	Blue copper protein OS=Zea mays PE=2 SV=1	7.78883e-37	130.183	60	50	17	122	19	124
	tr|A9P8L1|A9P8L1_POPTR	Plastocyanin-like domain-containing family protein OS=Populus trichocarpa GN=POPTR_0002s10170g PE=2 SV=1	3.27775e-36	127.872	54	64	4	125	6	126
	tr|A0A1X9ITB2|A0A1X9ITB2_POPTO	Plastocyanin-like domain-containing family protein OS=Populus tomentosa PE=2 SV=1	7.72037e-36	126.716	55	63	4	122	6	123
	tr|C6SZQ8|C6SZQ8_SOYBN	Uncharacterized protein OS=Glycine max GN=LOC100306522 PE=2 SV=1	1.72361e-35	125.176	52	73	1	124	1	123
	tr|B6TFN3|B6TFN3_MAIZE	Blue copper protein OS=Zea mays PE=2 SV=1	2.30043e-35	126.331	58	50	17	122	21	126
mRNA_2.1	tr|F2DQZ6|F2DQZ6_HORVV	Predicted protein OS=Hordeum vulgare subsp. vulgare PE=2 SV=1	5.72411e-79	235.728	84	100	1	163	1	164
	tr|B6TCC4|B6TCC4_MAIZE	Blue copper protein OS=Zea mays PE=2 SV=1	2.03071e-46	152.91	71	63	23	121	24	123
	tr|I3SFL9|I3SFL9_LOTJA	Uncharacterized protein OS=Lotus japonicus PE=2 SV=1	1.71476e-41	140.969	62	69	4	128	3	128
	tr|C6SZQ8|C6SZQ8_SOYBN	Uncharacterized protein OS=Glycine max GN=LOC100306522 PE=2 SV=1	1.37877e-39	135.961	58	70	4	120	3	120
	tr|C0P5M0|C0P5M0_MAIZE	Cupredoxin superfamily protein OS=Zea mays GN=100382230 PE=2 SV=1	2.3829e-38	134.035	59	52	20	128	25	130
	sp|Q41001|BCP_PEA	Blue copper protein OS=Pisum sativum PE=2 SV=1	1.62073e-37	131.339	57	63	4	120	3	122
	tr|A3F8V0|A3F8V0_GOSHI	Blue copper-like protein OS=Gossypium hirsutum GN=BCP1 PE=2 SV=1	2.277e-37	130.568	55	69	1	120	1	121
	tr|M0SCD1|M0SCD1_MUSAM	Uncharacterized protein OS=Musa acuminata subsp. malaccensis GN=103977509 PE=3 SV=1	4.3113e-37	129.798	54	66	3	121	5	123
	tr|B7FGF6|B7FGF6_MEDTR	Uncharacterized protein OS=Medicago truncatula PE=2 SV=1	8.98152e-37	129.413	57	64	3	120	2	120
	tr|B7FHG1|B7FHG1_MEDTR	Uncharacterized protein OS=Medicago truncatula PE=2 SV=1	8.98152e-37	129.413	57	64	3	120	2	120
mRNA_4.1	tr|G9HXG8|G9HXG8_WHEAT	Isoamylase 3 OS=Triticum aestivum PE=2 SV=1	0	1412.9	98	88	1	687	91	776
	tr|Q5FBD0|Q5FBD0_HORVU	Isoamylase OS=Hordeum vulgare GN=Hviso3 PE=2 SV=1	0	1399.8	97	89	1	687	90	776
	sp|B9G434|ISOA3_ORYSJ	Isoamylase 3, chloroplastic OS=Oryza sativa subsp. japonica GN=ISA3 PE=2 SV=1	0	1273.07	88	88	1	687	96	782
	tr|Q84UE5|Q84UE5_MAIZE	Isoamylase-type starch debranching enzyme ISO3 OS=Zea mays GN=iso3 PE=2 SV=1	0	1254.97	87	99	1	687	10	694
	tr|A0A1S5RRY6|A0A1S5RRY6_ACTDE	ISA3 OS=Actinidia deliciosa PE=2 SV=1	0	1098.58	75	86	8	687	112	790
	sp|Q9M0S5|ISOA3_ARATH	Isoamylase 3, chloroplastic OS=Arabidopsis thaliana GN=ISA3 PE=1 SV=2	0	1091.64	75	89	3	685	83	763
	tr|Q84YG5|Q84YG5_SOLTU	Isoamylase isoform 3 OS=Solanum tuberosum PE=2 SV=1	0	1082.4	74	88	3	685	88	764
	tr|Q105A0|Q105A0_PEA	Isoamylase isoform 3 OS=Pisum sativum PE=2 SV=1	0	1075.46	74	92	6	685	58	734
	tr|A0A1L7NT65|A0A1L7NT65_IPOBA	Isoamylase OS=Ipomoea batatas GN=IbISA3 PE=2 SV=1	0	1070.46	74	88	3	685	90	766
	tr|A4PIT0|A4PIT0_PHAVU	Isoamylase-type starch-debranching enzyme 3 OS=Phaseolus vulgaris GN=PvISA3 PE=2 SV=1	0	1068.53	74	86	8	685	107	781
mRNA_5.1	tr|F2CV09|F2CV09_HORVV	Predicted protein OS=Hordeum vulgare subsp. vulgare PE=2 SV=1	0	993.03	93	100	437	982	1	554
	tr|W5EZ80|W5EZ80_WHEAT	Queuine tRNA-ribosyltransferase catalytic subunit 1 OS=Triticum aestivum PE=3 SV=1	0	857.44	97	100	1	420	1	417
	tr|W5FKW7|W5FKW7_WHEAT	Queuine tRNA-ribosyltransferase catalytic subunit 1 OS=Triticum aestivum PE=3 SV=1	0	855.899	97	100	1	420	1	417
	tr|Q768R4|Q768R4_MAIZE	Plastidic general dicarboxylate transporter OS=Zea mays GN=ZmpDCT1 PE=2 SV=1	0	855.129	82	100	437	982	1	554
	tr|C0PHG6|C0PHG6_MAIZE	Dicarboxylic acid transporter1 OS=Zea mays GN=541643 PE=2 SV=1	0	855.129	82	100	437	982	1	554
	tr|W5FRW6|W5FRW6_WHEAT	Queuine tRNA-ribosyltransferase catalytic subunit 1 OS=Triticum aestivum PE=3 SV=1	0	853.973	97	100	1	420	1	417
	tr|B7ZXF5|B7ZXF5_MAIZE	Uncharacterized protein OS=Zea mays PE=2 SV=1	0	852.047	84	99	464	982	5	530
	tr|A0A287RPA0|A0A287RPA0_HORVV	Queuine tRNA-ribosyltransferase catalytic subunit 1 OS=Hordeum vulgare subsp. vulgare PE=3 SV=1	0	848.195	96	90	1	420	46	462
	tr|A0A287RPF9|A0A287RPF9_HORVV	Queuine tRNA-ribosyltransferase catalytic subunit 1 OS=Hordeum vulgare subsp. vulgare PE=3 SV=1	0	847.81	96	85	1	420	73	489
	tr|A0A287RPL7|A0A287RPL7_HORVV	Queuine tRNA-ribosyltransferase catalytic subunit 1 OS=Hordeum vulgare subsp. vulgare PE=3 SV=1	0	847.425	96	94	1	420	28	444
mRNA_5.2	tr|F2CV09|F2CV09_HORVV	Predicted protein OS=Hordeum vulgare subsp. vulgare PE=2 SV=1	0	993.03	93	100	437	982	1	554
	tr|W5EZ80|W5EZ80_WHEAT	Queuine tRNA-ribosyltransferase catalytic subunit 1 OS=Triticum aestivum PE=3 SV=1	0	857.44	97	100	1	420	1	417
	tr|W5FKW7|W5FKW7_WHEAT	Queuine tRNA-ribosyltransferase catalytic subunit 1 OS=Triticum aestivum PE=3 SV=1	0	855.899	97	100	1	420	1	417
	tr|Q768R4|Q768R4_MAIZE	Plastidic general dicarboxylate transporter OS=Zea mays GN=ZmpDCT1 PE=2 SV=1	0	855.129	82	100	437	982	1	554
	tr|C0PHG6|C0PHG6_MAIZE	Dicarboxylic acid transporter1 OS=Zea mays GN=541643 PE=2 SV=1	0	855.129	82	100	437	982	1	554
	tr|W5FRW6|W5FRW6_WHEAT	Queuine tRNA-ribosyltransferase catalytic subunit 1 OS=Triticum aestivum PE=3 SV=1	0	853.973	97	100	1	420	1	417
	tr|B7ZXF5|B7ZXF5_MAIZE	Uncharacterized protein OS=Zea mays PE=2 SV=1	0	852.047	84	99	464	982	5	530
	tr|A0A287RPA0|A0A287RPA0_HORVV	Queuine tRNA-ribosyltransferase catalytic subunit 1 OS=Hordeum vulgare subsp. vulgare PE=3 SV=1	0	848.195	96	90	1	420	46	462
	tr|A0A287RPF9|A0A287RPF9_HORVV	Queuine tRNA-ribosyltransferase catalytic subunit 1 OS=Hordeum vulgare subsp. vulgare PE=3 SV=1	0	847.81	96	85	1	420	73	489
	tr|A0A287RPL7|A0A287RPL7_HORVV	Queuine tRNA-ribosyltransferase catalytic subunit 1 OS=Hordeum vulgare subsp. vulgare PE=3 SV=1	0	847.425	96	94	1	420	28	444
mRNA_11.1	tr|Q27W78|Q27W78_WHEAT	Homeodomain-leucine zipper transcription factor TaHDZipI-1 OS=Triticum aestivum PE=2 SV=1	4.96138e-172	478.789	90	100	1	270	1	247
	tr|F2CR11|F2CR11_HORVV	Predicted protein OS=Hordeum vulgare subsp. vulgare PE=2 SV=1	9.3209e-168	468.774	95	100	1	270	1	267
	tr|B4FAW9|B4FAW9_MAIZE	Homeobox-leucine zipper protein ATHB-6 OS=Zea mays GN=100272620 PE=2 SV=1	1.42858e-126	364.385	75	100	1	269	1	260
	sp|Q6K498|HOX4_ORYSJ	Homeobox-leucine zipper protein HOX4 OS=Oryza sativa subsp. japonica GN=HOX4 PE=1 SV=1	2.19981e-118	343.969	74	100	1	269	1	276
	sp|Q9XH37|HOX4_ORYSI	Homeobox-leucine zipper protein HOX4 OS=Oryza sativa subsp. indica GN=HOX4 PE=1 SV=1	2.19981e-118	343.969	74	100	1	269	1	276
	tr|B4FIB8|B4FIB8_MAIZE	Homeobox-leucine zipper protein ATHB-6 OS=Zea mays GN=100194336 PE=2 SV=1	2.50306e-110	323.553	71	100	1	269	1	272
	tr|K0E873|K0E873_MAIZE	Homeodomain leucine zipper protein 10 OS=Zea mays GN=hdz10 PE=2 SV=1	4.30621e-105	310.457	74	91	23	269	24	273
	sp|Q6Z248|HOX20_ORYSJ	Homeobox-leucine zipper protein HOX20 OS=Oryza sativa subsp. japonica GN=HOX20 PE=2 SV=1	8.74502e-98	291.582	69	90	33	269	25	267
	sp|A2YWC0|HOX20_ORYSI	Homeobox-leucine zipper protein HOX20 OS=Oryza sativa subsp. indica GN=HOX20 PE=2 SV=1	8.74502e-98	291.582	69	90	33	269	25	267
	sp|Q6V9S9|HOX8_ORYSI	Homeobox-leucine zipper protein HOX8 OS=Oryza sativa subsp. indica GN=HOX8 PE=2 SV=1	2.80153e-47	162.925	60	52	53	189	41	185
mRNA_13.1	tr|F2EIR3|F2EIR3_HORVV	Predicted protein OS=Hordeum vulgare subsp. vulgare PE=2 SV=1	0	865.144	97	73	1	433	1	433
	tr|F2CY19|F2CY19_HORVV	Predicted protein OS=Hordeum vulgare subsp. vulgare PE=2 SV=1	0	863.603	97	73	1	433	1	433
	tr|B7EKG8|B7EKG8_ORYSJ	Os09g0470900 protein OS=Oryza sativa subsp. japonica GN=Os09g0470900 PE=2 SV=1	0	759.985	85	100	1	433	1	429
	tr|Q6K493|Q6K493_ORYSJ	Os09g0470900 protein OS=Oryza sativa subsp. japonica GN=OJ1595_D08.27-1 PE=2 SV=1	0	757.288	85	72	1	433	1	429
	tr|A0A1P8B3V4|A0A1P8B3V4_ARATH	Signal transducer, putative (DUF3550/UPF0682) OS=Arabidopsis thaliana GN=At4g40050 PE=1 SV=1	9.5282e-142	416.772	50	92	13	431	10	432
mRNA_15.1	tr|A0A1D5YBH6|A0A1D5YBH6_WHEAT	Peroxidase OS=Triticum aestivum PE=3 SV=1	0	701.819	100	100	1	343	1	343
	tr|Q5I3F1|Q5I3F1_TRIMO	Peroxidase OS=Triticum monococcum GN=POX7 PE=2 SV=1	0	699.123	100	100	1	343	1	343
	tr|A0A1D5ZID1|A0A1D5ZID1_WHEAT	Peroxidase OS=Triticum aestivum PE=3 SV=1	0	696.812	99	100	1	343	1	343
	tr|W5FEC7|W5FEC7_WHEAT	Peroxidase OS=Triticum aestivum PE=3 SV=1	0	690.263	98	100	1	343	1	343
	tr|A0A1D5ZID2|A0A1D5ZID2_WHEAT	Peroxidase OS=Triticum aestivum PE=3 SV=1	0	666.381	95	100	1	343	1	331
	tr|F2DNM1|F2DNM1_HORVV	Peroxidase OS=Hordeum vulgare subsp. vulgare PE=2 SV=1	0	660.988	96	100	1	343	1	343
	tr|A0A287RPG4|A0A287RPG4_HORVV	Peroxidase OS=Hordeum vulgare subsp. vulgare PE=3 SV=1	0	603.594	97	100	46	343	1	298
	tr|A0A287RPR3|A0A287RPR3_HORVV	Peroxidase OS=Hordeum vulgare subsp. vulgare PE=3 SV=1	0	592.423	97	100	52	343	1	292
	tr|I1IQY8|I1IQY8_BRADI	Peroxidase OS=Brachypodium distachyon GN=LOC100833529 PE=3 SV=1	0	573.548	87	90	21	335	25	339
	tr|I1QPQ0|I1QPQ0_ORYGL	Peroxidase OS=Oryza glaberrima PE=3 SV=1	0	555.058	84	88	21	336	33	349
mRNA_20.1	tr|A0A287RPS9|A0A287RPS9_HORVV	Uncharacterized protein OS=Hordeum vulgare subsp. vulgare PE=3 SV=1	0	756.133	85	91	32	473	44	487
	tr|A0A1D5ZID3|A0A1D5ZID3_WHEAT	Uncharacterized protein OS=Triticum aestivum PE=3 SV=1	0	700.664	92	100	108	473	1	366
	tr|A0A1D5ZID5|A0A1D5ZID5_WHEAT	Uncharacterized protein OS=Triticum aestivum PE=3 SV=1	0	699.508	89	98	77	473	8	404
	tr|A0A287RPP7|A0A287RPP7_HORVV	Uncharacterized protein OS=Hordeum vulgare subsp. vulgare PE=3 SV=1	0	687.567	88	100	98	473	1	376
	tr|A0A287RPH9|A0A287RPH9_HORVV	Uncharacterized protein OS=Hordeum vulgare subsp. vulgare PE=3 SV=1	0	660.988	88	99	77	448	5	376
	tr|J3MYD4|J3MYD4_ORYBR	Uncharacterized protein OS=Oryza brachyantha PE=3 SV=1	0	638.262	67	69	9	473	213	679
	tr|I1ITH1|I1ITH1_BRADI	Uncharacterized protein OS=Brachypodium distachyon GN=LOC100822581 PE=3 SV=1	0	632.484	66	63	2	473	279	750
	tr|T1LMA5|T1LMA5_TRIUA	Uncharacterized protein OS=Triticum urartu PE=3 SV=1	0	610.527	76	99	81	471	6	394
	tr|B6SKC4|B6SKC4_MAIZE	WAK80-OsWAK receptor-like protein kinase OS=Zea mays PE=2 SV=1	0	602.053	62	65	11	473	264	751
	tr|I1QPQ5|I1QPQ5_ORYGL	Uncharacterized protein OS=Oryza glaberrima PE=3 SV=1	0	560.836	70	86	80	473	65	457
mRNA_21.1	tr|A0A1D5ZID5|A0A1D5ZID5_WHEAT	Uncharacterized protein OS=Triticum aestivum PE=3 SV=1	0	717.613	94	96	88	476	12	400
	tr|A0A287RPS9|A0A287RPS9_HORVV	Uncharacterized protein OS=Hordeum vulgare subsp. vulgare PE=3 SV=1	0	717.613	83	88	51	476	55	483
	tr|A0A287RPP7|A0A287RPP7_HORVV	Uncharacterized protein OS=Hordeum vulgare subsp. vulgare PE=3 SV=1	0	705.671	91	99	105	476	1	372
	tr|A0A1D5ZID3|A0A1D5ZID3_WHEAT	Uncharacterized protein OS=Triticum aestivum PE=3 SV=1	0	688.337	90	99	115	476	1	362
	tr|A0A287RPH9|A0A287RPH9_HORVV	Uncharacterized protein OS=Hordeum vulgare subsp. vulgare PE=3 SV=1	0	682.945	91	98	88	456	9	377
	tr|J3MYD4|J3MYD4_ORYBR	Uncharacterized protein OS=Oryza brachyantha PE=3 SV=1	0	619.002	59	77	1	476	151	675
	tr|T1LMA5|T1LMA5_TRIUA	Uncharacterized protein OS=Triticum urartu PE=3 SV=1	0	611.298	76	98	88	476	6	392
	tr|I1ITH1|I1ITH1_BRADI	Uncharacterized protein OS=Brachypodium distachyon GN=LOC100822581 PE=3 SV=1	0	603.208	60	69	1	462	222	738
	tr|B6SKC4|B6SKC4_MAIZE	WAK80-OsWAK receptor-like protein kinase OS=Zea mays PE=2 SV=1	0	584.719	57	67	1	452	200	705
	tr|I1QPQ5|I1QPQ5_ORYGL	Uncharacterized protein OS=Oryza glaberrima PE=3 SV=1	0	545.043	68	85	86	476	64	453
mRNA_22.1	tr|B4FMZ8|B4FMZ8_MAIZE	Uncharacterized protein OS=Zea mays PE=2 SV=1	1.65393e-54	168.703	92	97	24	109	1	86
	tr|B4FNX7|B4FNX7_MAIZE	Uncharacterized protein OS=Zea mays PE=2 SV=1	5.50296e-51	159.844	88	91	24	108	1	85
mRNA_23.1	tr|T1LMA5|T1LMA5_TRIUA	Uncharacterized protein OS=Triticum urartu PE=3 SV=1	0	653.284	82	98	105	493	7	394
	tr|A0A287RPS9|A0A287RPS9_HORVV	Uncharacterized protein OS=Hordeum vulgare subsp. vulgare PE=3 SV=1	0	615.15	80	78	117	495	108	487
	tr|A0A287RPP7|A0A287RPP7_HORVV	Uncharacterized protein OS=Hordeum vulgare subsp. vulgare PE=3 SV=1	0	612.453	80	100	121	495	1	376
	tr|Q0J108|Q0J108_ORYSJ	Os09g0471600 protein OS=Oryza sativa subsp. japonica GN=Os09g0471600 PE=3 SV=1	0	592.038	76	86	105	495	67	457
	tr|I1QPQ5|I1QPQ5_ORYGL	Uncharacterized protein OS=Oryza glaberrima PE=3 SV=1	0	591.652	76	86	105	495	67	457
	tr|A0A1D5ZID3|A0A1D5ZID3_WHEAT	Uncharacterized protein OS=Triticum aestivum PE=3 SV=1	0	588.186	79	100	131	495	1	366
	tr|A0A287RPH9|A0A287RPH9_HORVV	Uncharacterized protein OS=Hordeum vulgare subsp. vulgare PE=3 SV=1	0	588.186	81	94	117	471	22	377
	tr|A0A1D5ZID5|A0A1D5ZID5_WHEAT	Uncharacterized protein OS=Triticum aestivum PE=3 SV=1	0	584.334	75	100	91	495	1	404
	tr|J3MYD4|J3MYD4_ORYBR	Uncharacterized protein OS=Oryza brachyantha PE=3 SV=1	0	571.622	73	57	105	495	292	679
	tr|J3MKC7|J3MKC7_ORYBR	Uncharacterized protein OS=Oryza brachyantha PE=3 SV=1	0	560.836	71	95	105	495	22	408
mRNA_25.1	tr|A0A1D5YFR7|A0A1D5YFR7_WHEAT	Uncharacterized protein OS=Triticum aestivum PE=3 SV=1	0	1824.68	100	100	140	1013	1	874
	tr|W5FTM4|W5FTM4_WHEAT	Uncharacterized protein OS=Triticum aestivum PE=3 SV=1	0	1744.94	96	100	140	1013	1	873
	tr|R7W7P9|R7W7P9_AEGTA	tRNA (Cytosine-5-)-methyltransferase NSUN2 OS=Aegilops tauschii GN=F775_32811 PE=3 SV=1	0	1738.39	95	98	141	1013	19	890
	tr|W5FKH8|W5FKH8_WHEAT	Uncharacterized protein OS=Triticum aestivum PE=3 SV=1	0	1737.24	95	100	140	1013	1	873
	tr|M0XVW1|M0XVW1_HORVV	Uncharacterized protein OS=Hordeum vulgare subsp. vulgare PE=3 SV=1	0	1736.08	95	100	140	1013	1	874
	tr|A0A287RPX9|A0A287RPX9_HORVV	Uncharacterized protein OS=Hordeum vulgare subsp. vulgare PE=3 SV=1	0	1733.77	95	100	140	1013	1	874
	tr|M7ZXB0|M7ZXB0_TRIUA	tRNA (Cytosine(34)-C(5))-methyltransferase OS=Triticum urartu GN=TRIUR3_31338 PE=3 SV=1	0	1695.25	100	73	197	1013	44	860
	tr|A0A287RPY4|A0A287RPY4_HORVV	Uncharacterized protein OS=Hordeum vulgare subsp. vulgare PE=3 SV=1	0	1611.28	94	93	197	1013	66	882
	tr|I1IQZ1|I1IQZ1_BRADI	Uncharacterized protein OS=Brachypodium distachyon GN=LOC100833836 PE=3 SV=1	0	1506.89	83	100	140	1013	1	880
	tr|A0A287RPT4|A0A287RPT4_HORVV	Uncharacterized protein OS=Hordeum vulgare subsp. vulgare PE=3 SV=1	0	1451.42	94	100	278	1013	1	736
mRNA_26.1	tr|A0A1L5YKD3|A0A1L5YKD3_VITVI	ABC transporter G family member 11.8 OS=Vitis vinifera PE=2 SV=1	6.81661e-124	376.711	54	52	3	331	344	728
mRNA_30.1	tr|F2E7Z9|F2E7Z9_HORVV	Predicted protein OS=Hordeum vulgare subsp. vulgare PE=2 SV=1	0	2028.83	94	100	1	1114	1	1123
	tr|B3GS43|B3GS43_MAIZE	Methyl binding domain117 OS=Zea mays GN=MBD117 PE=2 SV=1	0	681.789	54	56	418	1106	508	1170
	tr|C4J2X3|C4J2X3_MAIZE	Uncharacterized protein OS=Zea mays PE=2 SV=1	0	580.867	60	98	604	1106	3	492
mRNA_31.1	tr|F2D2V7|F2D2V7_HORVV	Predicted protein OS=Hordeum vulgare subsp. vulgare PE=2 SV=1	0	778.474	98	100	1	401	1	401
	tr|B6UGK1|B6UGK1_MAIZE	Uncharacterized protein OS=Zea mays PE=2 SV=1	0	611.298	83	99	1	401	1	402
	tr|Q6NQB8|Q6NQB8_ARATH	At4g08940 OS=Arabidopsis thaliana GN=At4g08940 PE=2 SV=1	2.08174e-121	361.688	52	86	56	394	55	392
mRNA_42.1	tr|Q69JJ9|Q69JJ9_ORYSJ	Os09g0474000 protein OS=Oryza sativa subsp. japonica GN=Os09g0474000 PE=2 SV=1	1.31235e-55	177.948	61	99	1	184	1	171
	tr|D9ZIR3|D9ZIR3_MALDO	BZIP domain class transcription factor OS=Malus domestica GN=BZIP4 PE=2 SV=1	8.56642e-15	72.7886	50	50	91	168	28	105
	tr|F2E7M3|F2E7M3_HORVV	Predicted protein OS=Hordeum vulgare subsp. vulgare PE=2 SV=1	2.95505e-12	66.6254	51	53	70	168	67	163
	tr|Q0E476|Q0E476_ORYSJ	Os02g0132500 protein OS=Oryza sativa subsp. japonica GN=Os02g0132500 PE=2 SV=1	4.6063e-11	62.7734	51	50	88	168	32	112
mRNA_43.1	tr|F2CUA1|F2CUA1_HORVV	Predicted protein OS=Hordeum vulgare subsp. vulgare PE=2 SV=1	0	1165.98	96	100	1	584	1	582
	tr|D5ADG9|D5ADG9_PICSI	Uncharacterized protein OS=Picea sitchensis PE=2 SV=1	1.29002e-108	332.413	52	99	275	584	4	312
	tr|D5AAE0|D5AAE0_PICSI	Uncharacterized protein OS=Picea sitchensis PE=2 SV=1	1.60728e-90	283.493	55	100	338	584	1	246
	tr|D5AE13|D5AE13_PICSI	Uncharacterized protein OS=Picea sitchensis PE=2 SV=1	1.85475e-73	237.654	53	100	374	584	1	210
	tr|D5AAH8|D5AAH8_PICSI	Uncharacterized protein OS=Picea sitchensis PE=2 SV=1	5.19207e-71	231.491	54	100	374	584	1	210
mRNA_44.1	tr|F2DFW1|F2DFW1_HORVV	Predicted protein OS=Hordeum vulgare subsp. vulgare PE=2 SV=1	0	818.535	96	100	1	425	1	427
	tr|Q69JJ6|Q69JJ6_ORYSJ	BHLH-transcription factor OS=Oryza sativa subsp. japonica GN=Os09g0474100 PE=2 SV=1	0	588.186	74	100	1	425	1	428
	tr|B6UFP4|B6UFP4_MAIZE	DNA binding protein OS=Zea mays PE=2 SV=1	5.78255e-155	449.899	64	100	1	425	1	454
	tr|C0PCC9|C0PCC9_MAIZE	Uncharacterized protein OS=Zea mays PE=2 SV=1	1.79925e-151	440.654	64	100	12	425	3	443
	tr|C0PCZ2|C0PCZ2_MAIZE	Uncharacterized protein OS=Zea mays PE=2 SV=1	3.05553e-107	323.939	69	88	1	276	1	292
	tr|A9PEQ2|A9PEQ2_POPTR	Uncharacterized protein OS=Populus trichocarpa PE=2 SV=1	9.49422e-71	231.106	50	83	139	415	48	336
	tr|F2DYY7|F2DYY7_HORVV	Predicted protein OS=Hordeum vulgare subsp. vulgare PE=2 SV=1	8.2429e-67	223.787	51	61	140	396	157	424
	tr|F2DAP5|F2DAP5_HORVV	Predicted protein OS=Hordeum vulgare subsp. vulgare PE=2 SV=1	1.18453e-50	177.563	56	55	196	345	84	257
	tr|I3SJV7|I3SJV7_MEDTR	Uncharacterized protein OS=Medicago truncatula PE=2 SV=1	2.5018e-48	170.244	53	70	172	345	77	270
	tr|B6U6D0|B6U6D0_MAIZE	BHLH transcription factor OS=Zea mays PE=2 SV=1	1.15438e-47	171.014	50	51	133	334	74	255
mRNA_45.1	tr|Q6ZCW5|Q6ZCW5_ORYSJ	Os08g0487000 protein OS=Oryza sativa subsp. japonica GN=P0028A08.7-1 PE=2 SV=1	1.2332e-19	85.1149	51	64	67	168	57	157
mRNA_45.2	tr|Q6ZCW5|Q6ZCW5_ORYSJ	Os08g0487000 protein OS=Oryza sativa subsp. japonica GN=P0028A08.7-1 PE=2 SV=1	1.23011e-19	83.5741	50	64	16	117	57	157

## Sheet: 5A_InterPro
Query	InterPro ID	Description	Domain hit (start..end)
mRNA_1.1	IPR008972	Cupredoxin	22..128
	IPR003245	Phytocyanin domain	24..123
	IPR028871	Blue (type 1) copper protein, binding site	99..115
mRNA_2.1	IPR008972	Cupredoxin	21..127
	IPR003245	Phytocyanin domain	23..122
mRNA_4.1	IPR013783	Immunoglobulin-like fold	1..143
	IPR014756	Immunoglobulin E-set	8..146
	IPR004193	Glycoside hydrolase, family 13, N-terminal	12..110
	IPR017853	Glycoside hydrolase superfamily	136..480, 509..584
	IPR006047	Glycosyl hydrolase, family 13, catalytic domain	160..578
mRNA_5.1	IPR036511	Queuine tRNA-ribosyltransferase-like	1..370
	IPR004803	tRNA-guanine transglycosylase	3..364
	IPR002616	tRNA-guanine(15) transglycosylase-like	5..363
	IPR030676	Citrate carrier CitT-related	449..982
	IPR001898	Solute carrier family 13	514..981
mRNA_5.2	IPR036511	Queuine tRNA-ribosyltransferase-like	1..370
	IPR004803	tRNA-guanine transglycosylase	3..364
	IPR002616	tRNA-guanine(15) transglycosylase-like	5..363
	IPR030676	Citrate carrier CitT-related	449..982
	IPR001898	Solute carrier family 13	514..981
mRNA_11.1	IPR009057	Homeobox-like domain superfamily	43..110
	IPR001356	Homeobox domain	51..112
	IPR000047	Helix-turn-helix motif	79..104
	IPR017970	Homeobox, conserved site	83..106
	IPR003106	Leucine zipper, homeobox-associated	108..149
mRNA_13.1	IPR022709	Protein SCAI	15..430
mRNA_15.1	IPR033905	Secretory peroxidase	27..323
	IPR002016	Haem peroxidase, plant/fungal/bacterial	27..325
	IPR010255	Haem peroxidase	28..325
	IPR000823	Plant peroxidase	37..56, 61..81, 101..114, 120..130, 139..154, 186..198, 244..277, 301..314
	IPR019794	Peroxidase, active site	59..70
	IPR019793	Peroxidases heam-ligand binding site	187..197
mRNA_16.1	IPR036397	Ribonuclease H superfamily	66..130
mRNA_20.1	IPR009030	Growth factor receptor cysteine-rich domain superfamily	8..72
	IPR001881	EGF-like calcium-binding domain	32..71
	IPR000742	EGF-like domain	32..71
	IPR018097	EGF-like calcium-binding, conserved site	32..57
	IPR000152	EGF-type aspartate/asparagine hydroxylation site	48..59
	IPR011009	Protein kinase-like domain superfamily	131..419
	IPR000719	Protein kinase domain	148..431
	IPR017441	Protein kinase, ATP binding site	154..176
	IPR008271	Serine/threonine-protein kinase, active site	268..280
mRNA_21.1	IPR011009	Protein kinase-like domain superfamily	138..466
	IPR000719	Protein kinase domain	155..438
	IPR017441	Protein kinase, ATP binding site	161..183
	IPR008271	Serine/threonine-protein kinase, active site	275..287
mRNA_22.1	IPR004993	GH3 family	3..105
mRNA_23.1	IPR025287	Wall-associated receptor kinase, galacturonan-binding domain	30..105
	IPR011009	Protein kinase-like domain superfamily	155..439
	IPR000719	Protein kinase domain	171..451
	IPR001245	Serine-threonine/tyrosine-protein kinase, catalytic domain	174..439
	IPR017441	Protein kinase, ATP binding site	177..199
	IPR008271	Serine/threonine-protein kinase, active site	291..303
mRNA_25.1	IPR029063	S-adenosyl-L-methionine-dependent methyltransferase	194..515, 631..658
	IPR001678	SAM-dependent methyltransferase RsmB/NOP2-type	210..659
	IPR023270	tRNA (C5-cytosine) methyltransferase, NCL1	271..292, 500..519, 827..839
	IPR023267	RNA (C5-cytosine) methyltransferase	325..335, 416..428, 466..482, 641..658
	IPR018314	Bacterial Fmu (Sun)/eukaryotic nucleolar NOL1/Nop2p, conserved site	415..426
mRNA_26.1	IPR013525	ABC-2 type transporter	115..249
mRNA_29.1	IPR037472	Methyl-CpG-binding domain-containing protein 8	3..85
mRNA_30.1	IPR037472	Methyl-CpG-binding domain-containing protein 8	3..131, 152..1102
	IPR016177	DNA-binding domain superfamily	222..269
	IPR013087	Zinc finger C2H2-type	348..369
mRNA_31.1	IPR021099	Plant organelle RNA recognition domain	69..387
mRNA_34.1	IPR031052	FHY3/FAR1 family	1..598
	IPR004330	FAR1 DNA binding domain	11..92
	IPR018289	MULE transposase domain	215..308
	IPR007527	Zinc finger, SWIM-type	478..514
	IPR006564	Zinc finger, PMZ-type	489..516
mRNA_35.1	IPR036397	Ribonuclease H superfamily	31..229
	IPR012337	Ribonuclease H-like superfamily	76..224
mRNA_36.1	IPR036397	Ribonuclease H superfamily	30..208
	IPR012337	Ribonuclease H-like superfamily	73..192
mRNA_37.1	IPR003653	Ulp1 protease family, C-terminal catalytic domain	371..613
mRNA_42.1	IPR004827	Basic-leucine zipper domain	89..154
mRNA_43.1	IPR002885	Pentatricopeptide repeat	39..219, 244..274, 276..377, 413..447
	IPR011990	Tetratricopeptide-like helical domain superfamily	54..490
	IPR032867	DYW domain	449..574
mRNA_44.1	IPR036638	Helix-loop-helix DNA-binding domain superfamily	229..311
	IPR011598	Myc-type, basic helix-loop-helix (bHLH) domain	241..299

## Sheet: 5A_GO
Query	GO ID	GO Term	GO Category
mRNA_1.1	GO:0009055	electron transfer activity	Molecular Function
mRNA_2.1	GO:0009055	electron transfer activity	Molecular Function
mRNA_4.1	GO:0003824	catalytic activity	Molecular Function
	GO:0004553	hydrolase activity, hydrolyzing O-glycosyl compounds	Molecular Function
	GO:0005975	carbohydrate metabolic process	Biological Process
mRNA_5.1	GO:0005215	transporter activity	Molecular Function
	GO:0008479	queuine tRNA-ribosyltransferase activity	Molecular Function
	GO:0016763	transferase activity, transferring pentosyl groups	Molecular Function
	GO:0016020	membrane	Cellular Component
	GO:0006400	tRNA modification	Biological Process
	GO:0006814	sodium ion transport	Biological Process
	GO:0055085	transmembrane transport	Biological Process
	GO:0101030	tRNA-guanine transglycosylation	Biological Process
mRNA_5.2	GO:0005215	transporter activity	Molecular Function
	GO:0008479	queuine tRNA-ribosyltransferase activity	Molecular Function
	GO:0016763	transferase activity, transferring pentosyl groups	Molecular Function
	GO:0016020	membrane	Cellular Component
	GO:0006400	tRNA modification	Biological Process
	GO:0006814	sodium ion transport	Biological Process
	GO:0055085	transmembrane transport	Biological Process
	GO:0101030	tRNA-guanine transglycosylation	Biological Process
mRNA_11.1	GO:0003677	DNA binding	Molecular Function
	GO:0003700	DNA binding transcription factor activity	Molecular Function
	GO:0043565	sequence-specific DNA binding	Molecular Function
	GO:0006355	regulation of transcription, DNA-templated	Biological Process
mRNA_13.1	GO:0003714	transcription corepressor activity	Molecular Function
	GO:0006351	transcription, DNA-templated	Biological Process
mRNA_15.1	GO:0004601	peroxidase activity	Molecular Function
	GO:0020037	heme binding	Molecular Function
	GO:0006979	response to oxidative stress	Biological Process
	GO:0042744	hydrogen peroxide catabolic process	Biological Process
	GO:0055114	oxidation-reduction process	Biological Process
mRNA_16.1	GO:0003676	nucleic acid binding	Molecular Function
mRNA_20.1	GO:0004672	protein kinase activity	Molecular Function
	GO:0005509	calcium ion binding	Molecular Function
	GO:0005524	ATP binding	Molecular Function
	GO:0006468	protein phosphorylation	Biological Process
mRNA_21.1	GO:0004672	protein kinase activity	Molecular Function
	GO:0005524	ATP binding	Molecular Function
	GO:0006468	protein phosphorylation	Biological Process
mRNA_23.1	GO:0004672	protein kinase activity	Molecular Function
	GO:0005524	ATP binding	Molecular Function
	GO:0030247	polysaccharide binding	Molecular Function
	GO:0006468	protein phosphorylation	Biological Process
mRNA_25.1	GO:0003723	RNA binding	Molecular Function
	GO:0008168	methyltransferase activity	Molecular Function
	GO:0016428	tRNA (cytosine-5-)-methyltransferase activity	Molecular Function
mRNA_26.1	GO:0016020	membrane	Cellular Component
mRNA_30.1	GO:0003676	nucleic acid binding	Molecular Function
	GO:0003677	DNA binding	Molecular Function
mRNA_34.1	GO:0008270	zinc ion binding	Molecular Function
	GO:0006355	regulation of transcription, DNA-templated	Biological Process
mRNA_35.1	GO:0003676	nucleic acid binding	Molecular Function
mRNA_36.1	GO:0003676	nucleic acid binding	Molecular Function
mRNA_37.1	GO:0008234	cysteine-type peptidase activity	Molecular Function
	GO:0006508	proteolysis	Biological Process
mRNA_42.1	GO:0003700	DNA binding transcription factor activity	Molecular Function
	GO:0006355	regulation of transcription, DNA-templated	Biological Process
mRNA_43.1	GO:0005515	protein binding	Molecular Function
	GO:0008270	zinc ion binding	Molecular Function
mRNA_44.1	GO:0046983	protein dimerization activity	Molecular Function
